# Supplementary material for: B Cells Can Trigger the T-Cell-Mediated Autoimmune Response Against Melanocytes in Psoriasis
Source: Cells. 2025 Dec 16;14(24):2002. doi: 10.3390/cells14242002 (PMC12732238; doi:10.3390/cells14242002)
Supplement: Supplementary file 1 [file cells-14-02002-s001.zip]

Archive with 3 entries (3 files):
- HLA_peptides_4_B_cell_lines_FDR_0.01.xlsx
- HLA_peptides_4_B_cell_lines_FDR_0.1.xlsx
- Suppl_Tables_Figures_2025_12_04.pdf
