# Supplementary material for: B Cells Can Trigger the T-Cell-Mediated Autoimmune Response Against Melanocytes in Psoriasis
Source: Cells. 2025 Dec 16;14(24):2002. doi: 10.3390/cells14242002 (PMC12732238; doi:10.3390/cells14242002)
Supplement: Supplementary file 1 [file cells-14-02002-s001.zip › HLA_peptides_4_B_cell_lines_FDR_0.01.xlsx]

## Sheet: Sheet1
patient	Fraction	Source File	Feature	Peptide (do novo)	Scan	Tag length	Denovo score	ALC (%)	Length	m/z	z	RT	Mass	ppm	local confidence (%)	tag (>=0%)	mode	ID	PSM rank	Location count	Delta first	Decoy	Genome	Location	Category	Sequence	CategoryInfo	Delta next	spectra	Annotation	Top location count	UniqueCategory	UniqueGenome	PEP	Q	Hydrophobicity	Intensity	Gene	Symbol	ORF location	ORF TIS prio	ORF TIS	ORF length (nt)	ORF nterm (aa)	ORF cterm (aa)	Region nterm	Region length	Region cterm	Upstream sequence
GM11930	1	2020-08-28_Fusion_23057.raw	F1:8284	GQNKQHSL	F1:2699	8	69	69	8	456.238	2	12.56	910.462	0.3	11 0 93 94 96 90 81 94	GQNKQHSL	HCD	F1:2699-F1:8284	4	1	10	T	h.ens90	9-:136863416-136863440	CDS	GQNKQHSI		100	12	CDS	1	CDS	h.ens90	1.25e-05	5.03e-06	-0.75	1733600	ENSG00000107223	EDF1	9-:136862455-136862496|136862905-136862999|136863287-136863448|136863819-136863871|136866180-136866285	ATG	GTG	426	46	87	138	447	285	PGAA
GM11930	1	2020-08-28_Fusion_23057.raw	F1:4517	LGGFGKRK	F1:2636	8	15	15	8	431.763	2	13.16	861.518	-8.7	16 0 0 18 17 21 18 37	LGGFGKRK	HCD	F1:2636-F1:4517	6	3	0	T	h.ens90	12-:132143703-132143727	CDS	LGGFGKRK		100	1	CDS	1	CDS	h.ens90	0.000239	6.14e-05	0.73	558.99	ENSG00000185163	DDX51	12-:132139271-132139298|132139634-132139769|132139860-132139924|132140097-132140199|132140422-132140539|132140619-132140735|132140830-132141020|132141274-132141420|132141497-132141606|132141849-132141956|132142118-132142190|132142276-132142422|132142727-132142878|132143694-132143909|132143992-132144335	ATG	CTG	2001	162	496	486	2001	1491	PGLV
GM11930	1	2020-08-28_Fusion_23057.raw	F1:8084	PAALGKPVR	F1:2766	9	10	10	9	454.787	2	13.63	907.56	-0.6	15 14 0 0 0 14 11 12 27	PAALGKPVR	HCD	F1:2766-F1:8084	10	2	5	T	h.ens90	1+:2588411-2588438	CDS	PAALGKPVR		100	1	CDS	1	CDS	h.ens90	0.00533	0.000227	3.45	10172	ENSG00000157870	FAM213B	1+:2586750-2586948|2587090-2587295|2587740-2587792|2588335-2588453|2588549-2588625|2588921-2589040|2589409-2589427	ATG	ATC	651	132	75	486	741	228	LSIL
GM11930	1	2020-08-28_Fusion_23057.raw	F1:11198	KVM(+15.99)KAQQV	F1:2757	8	78	78	8	474.271	2	13.75	946.527	0	94 92 94 77 66 48 70 84	KVM(+15.99)KAQQV	HCD	F1:2757-F1:11198	1	1	0	T	h.ens90	8-:65605286-65605310	CDS	KVMKAQQV		100	5	CDS	1	CDS	h.ens90	5.95e-06	2.78e-06	2.4	1309600	ENSG00000104442	ARMC1	8-:65604393-65604585|65605262-65605337|65605421-65605538|65613243-65613433|65622262-65622354|65627215-65627401	ATG	ATC	318	26	71	609	849	216	IAST
GM11930	1	2020-08-28_Fusion_23057.raw	F1:13459	Q(-17.03)NDLHHKV	F1:2935	8	58	58	8	487.246	2	14.22	972.478	0.3	20 32 53 48 51 81 94 87	Q(-17.03)NDLHHKV	HCD	F1:2935-F1:13459	1	1	0	T	h.ens90	4-:75657712-75657730|75658842-75658848	CDS	QNDIHHKV		100	1	CDS	1	CDS	h.ens90	2.67e-05	9.56e-06	1.17	51242	ENSG00000138757	G3BP2	4-:75645429-75645702|75646337-75646456|75647028-75647157|75648638-75648741|75653982-75654081|75655065-75655246|75655767-75655870|75656923-75657014|75657556-75657730|75658842-75658924|75661930-75662049|75673207-75673438	ATG	CTG	1443	55	417	171	1449	1254	AVYG
GM11930	1	2020-08-28_Fusion_23057.raw	F1:20539	GQNDLHHKV	F1:2969	9	81	81	9	524.27	2	14.23	1046.53	0.3	25 26 92 99 100 100 100 97 97	GQNDLHHKV	HCD	F1:2969-F1:20539	6	1	11	T	h.ens90	4-:75657712-75657730|75658842-75658851	CDS	GQNDIHHKV		100	3	CDS	1	CDS	h.ens90	1.51e-05	5.97e-06	1.65	592530	ENSG00000138757	G3BP2	4-:75645429-75645702|75646337-75646456|75647028-75647157|75648638-75648741|75653982-75654081|75655065-75655246|75655767-75655870|75656923-75657014|75657556-75657730|75658842-75658924|75661930-75662049|75673207-75673438	ATG	CTG	1443	54	417	168	1449	1254	EAVY
GM11930	1	2020-08-28_Fusion_23057.raw	F1:7466	PKKPFLLG	F1:3017	8	10	10	8	450.292	2	14.4	898.564	5.7	9 13 20 18 14 14 0 0	PKKPFLLG	HCD	F1:3017-F1:7466	9	4	6	T	h.ens90	10-:118040264-118040288	CDS	PKKPFLLG		100	1	CDS	1	CDS	h.ens90	0.000184	6.55e-05	10.69	2040.5	ENSG00000107560	RAB11FIP2	10-:118008997-118009225|118015064-118015110|118038971-118039440|118040122-118040565|118045810-118046226	ATG	ATG	921	4	294	630	1599	945	MKSK
GM11930	1	2020-08-28_Fusion_23057.raw	F1:19047	KTKDGVREV	F1:3031	9	88	88	9	516.297	2	14.44	1030.58	1.3	99 100 99 99 89 89 58 69 95	KTKDGVREV	HCD	F1:3031-F1:19047	2	2	2	T	h.ens90	3-:49360280-49360307	CDS	KTKDGVREV		100	5	CDS	1	CDS	h.ens90	6.21e-06	2.35e-06	-0.2	1354200	ENSG00000067560	RHOA	3-:49360208-49360382|49362495-49362626|49368427-49368548|49375433-49375591|49411819-49411820	ATG	ATG	114	5	23	483	582	72	ECSA
GM11930	1	2020-08-28_Fusion_23057.raw	F1:28721	RQM(+15.99)EKDETV	F1:3138	9	64	64	9	576.272	2	14.7	1150.53	0.9	27 28 40 64 58 76 90 99 99	RQM(+15.99)EKDETV	HCD	F1:3138-F1:28721	1	1	0	T	h.ens90	1-:19345231-19345252|19356634-19356640	CDS	RQMEKDETV		100	1	CDS	1	CDS	h.ens90	8.21e-05	2.4e-05	2.73	1609700	ENSG00000077549	CAPZB	1-:19339529-19339617|19344357-19344434|19345186-19345252|19356634-19356751|19357421-19357563|19378539-19378653|19385504-19385626|19419660-19419750|19484189-19484354	ATG	ATG	261	8	69	669	906	210	GSLT
GM11930	1	2020-08-28_Fusion_23057.raw	F1:20980	KQTHVKQAL	F1:3092	9	57	57	9	526.814	2	14.71	1051.61	0.6	46 36 57 39 64 58 40 82 94	KQTHVKQAL	HCD	F1:3092-F1:20980	1	1	0	T	h.ens90	19+:39464863-39464890	CDS	KQTHVKQAI		100	4	CDS	1	CDS	h.ens90	0.000161	3.83e-05	0.34	405050	ENSG00000196235	SUPT5H	19+:39441724-39441725|39445440-39445637|39445803-39445965|39453355-39453521|39457674-39457740|39458293-39458305|39458817-39458887|39459004-39459073|39459183-39459249|39459558-39459589|39459891-39459960|39464797-39465049|39466479-39466569|39466674-39466745|39468755-39468861|39469078-39469172|39469261-39469398|39470118-39470274|39470376-39470523|39471356-39471503|39471604-39471730|39472408-39472493…	ATG	GTG	2676	34	848	690	3264	2547	VEAY
GM11930	1	2020-08-28_Fusion_23057.raw	F1:19659	SQSNM(+15.99)TQKV	F1:3204	9	84	84	9	519.748	2	14.87	1037.48	0.3	39 53 96 97 96 98 96 92 96	SQSNM(+15.99)TQKV	HCD	F1:3204-F1:19659	2	2	2	T	h.ens90	16-:58549895-58549898|58551131-58551155	CDS	SQSNMTQKV		100	2	CDS	1	CDS	h.ens90	1.07e-05	4.25e-06	3.45	1095400	ENSG00000125107	CNOT1	16-:58520957-58521036|58521182-58521317|58523369-58523502|58525178-58525359|58525988-58526138|58528474-58528648|58530245-58530347|58531957-58532075|58532231-58532395|58534146-58534395|58536988-58537220|58537890-58538060|58538157-58538266|58538771-58538914|58539767-58539959|58541500-58541620|58542230-58542335|58542427-58542568|58543606-58543903|58545360-58545491|58546320-58546498|58546671-58546749…	ATG	ATC	4017	68	1261	3318	7131	3786	FNNL
GM11930	1	2020-08-28_Fusion_23057.raw	F1:28210	KQLEQQKKL	F1:3164	9	73	73	9	571.849	2	14.87	1141.68	0.9	95 90 97 70 34 39 91 63 78	KQLEQQKKL	HCD	F1:3164-F1:28210	1	3	0	T	h.ens90	22-:17612877-17612878|17613210-17613236	CDS	KQIEQQKKI		100	4	CDS	2	CDS	h.ens90	3.43e-05	1.22e-05	1.1	162720	ENSG00000131100	ATP6V1E1	22-:17592673-17592736|17594528-17594616|17598193-17598288|17600026-17600095|17601091-17601181|17612811-17612878|17613210-17613320|17619460-17619526|17628602-17628740	ATG	ATG	522	8	156	183	681	471	EKKE
GM11930	1	2020-08-28_Fusion_23057.raw	F1:23292	Q(-17.03)QNNVEHKV	F1:3320	9	93	93	9	539.768	2	15.27	1077.52	0.4	93 59 97 98 100 100 98 98 99	Q(-17.03)QNNVEHKV	HCD	F1:3320-F1:23292	1	10	0	T	h.ens90	2+:3580236-3580260|3580804-3580807	CDS	QQNNVEHKV		100	18	CDS	2	CDS	h.ens90	2.03e-06	5.73e-07	0.83	65493	ENSG00000171863	RPS7	2+:3575397-3575448|3575591-3575684|3575816-3575888|3576486-3576630|3577709-3577774|3580109-3580260|3580804-3580882	ATG	ATC	492	130	24	483	585	75	LDKA
GM11930	1	2020-08-28_Fusion_23057.raw	F1:11411	Q(-17.03)NNVEHKV	F1:3319	8	70	70	8	475.739	2	15.31	949.462	1.1	47 45 54 59 93 79 92 92	Q(-17.03)NNVEHKV	HCD	F1:3319-F1:11411	1	10	0	T	h.ens90	2+:3580239-3580260|3580804-3580807	CDS	QNNVEHKV		100	2	CDS	2	CDS	h.ens90	1.16e-05	4.72e-06	1.15	25169	ENSG00000171863	RPS7	2+:3575397-3575448|3575591-3575684|3575816-3575888|3576486-3576630|3577709-3577774|3580109-3580260|3580804-3580882	ATG	ATC	492	131	24	486	585	75	DKAQ
GM11930	1	2020-08-28_Fusion_23057.raw	F1:6690	KQTKVTSV	F1:3408	8	77	77	8	445.769	2	15.54	889.523	0	94 84 62 46 50 93 96 94	KQTKVTSV	HCD	F1:3408-F1:6690	2	2	3	T	h.ens90	13+:111280611-111280635	CDS	KQTKVTSV		100	4	CDS	1	CDS	h.ens90	6.49e-06	2.97e-06	0.44	761930	ENSG00000102606	ARHGEF7	13+:111115061-111115691|111153904-111153991|111205288-111205373|111209871-111210002|111217678-111217880|111233204-111233293|111243871-111243966|111244198-111244294|111267547-111267670|111273813-111273952|111274730-111274790|111275531-111275678|111277586-111277673|111280271-111280350|111280537-111280677|111283138-111283363|111286146-111286240|111288353-111288443|111292117-111292332	ATG	GTG	759	23	221	1722	2412	666	EHLQ
GM11930	1	2020-08-28_Fusion_23057.raw	F1:20027	RQAQQAQNV	F1:3421	9	61	61	9	521.774	2	15.6	1041.53	1.1	26 24 40 41 57 97 90 91 91	RQAQQAQNV	HCD	F1:3421-F1:20027	2	1	2	T	h.ens90	19+:10110555-10110582	CDS	RQAQQAQNV		100	1	CDS	1	CDS	h.ens90	0.000109	2.95e-05	0.63	5975600	ENSG00000243207	PPAN-P2RY11	19+:10106298-10106412|10106500-10106671|10107504-10107606|10107803-10107854|10107963-10108134|10109630-10109707|10109912-10110020|10110122-10110246|10110323-10110402|10110484-10110614|10110696-10110866|10110944-10111084|10113632-10113854	ATG	CTG	678	29	187	972	2385	1386	LKAQ
GM11930	1	2020-08-28_Fusion_23057.raw	F1:22982	KQKELDSKV	F1:3463	9	95	95	9	537.812	2	15.68	1073.61	1.8	100 90 79 97 97 100 100 100 100	KQKELDSKV	HCD	F1:3463-F1:22982	1	1	0	T	h.ens90	2-:191001097-191001124	CDS	KQKELDSKV		100	3	CDS	1	CDS	h.ens90	6.05e-07	1.16e-07	1.35	846960	ENSG00000115415	STAT1	2-:190970702-190970717|190974829-190974932|190975811-190975887|190976839-190977025|190978855-190979001|190979771-190979866|190980619-190980669|190982382-190982518|190983641-190983740|190984309-190984393|190985618-190985660|190986853-190986947|190987038-190987068|190989614-190989674|190991227-190991320|190995060-190995219|190997855-190998007|190998216-190998308|190999625-190999704|191001073-191001…	ATG	ATG	1851	3	604	411	2253	1815	VMLD
GM11930	1	2020-08-28_Fusion_23057.raw	F1:18328	KLASRAHQL	F1:3493	9	65	65	9	512.306	2	15.77	1022.6	-0.9	98 96 89 38 33 45 72 40 75	KLASRAHQL	HCD	F1:3493-F1:18328	2	1	2	T	h.ens90	1-:182602001-182602028	CDS	KLASRAHQI		100	2	CDS	1	CDS	h.ens90	7.46e-05	2.24e-05	2.4	62217	ENSG00000143333	RGS16	1-:182600291-182600513|182601965-182602132|182602419-182602484|182603228-182603339|182604215-182604373	ATG	ATC	609	108	85	324	609	258	RSAT
GM11930	1	2020-08-28_Fusion_23057.raw	F1:2228	KQSKAVAV	F1:3514	8	61	61	8	415.759	2	15.82	829.502	2.4	65 31 32 29 44 96 99 99	KQSKAVAV	HCD	F1:3514-F1:2228	1	3	0	T	h.ens90	2+:171728737-171728761	CDS	KQSKAVAV		100	3	CDS	1	CDS	h.ens90	2.2e-05	8.12e-06	-0.23	744520	ENSG00000077380	DYNC1I2	2+:171687585-171687627|171690146-171690263|171692776-171692894|171706546-171706564|171707286-171707377|171712766-171712826|171715327-171715443|171725617-171725713|171725918-171726081|171726193-171726293|171726790-171726916|171727820-171727967|171728304-171728418|171728716-171728850|171729708-171729853|171744048-171744189|171745801-171745927|171747775-171747889	ATG	ATG	654	5	204	1278	1917	615	ELVH
GM11930	1	2020-08-28_Fusion_23057.raw	F1:16008	KWHTTQSL	F1:3539	8	27	27	8	500.762	2	15.99	999.514	-3.3	27 0 0 0 34 36 37 88	KWHTTQSL	HCD	F1:3539-F1:16008	7	2	6	T	h.ens90	3+:139350204-139350228	CDS	KWHTTQSL		100	1	CDS	1	CDS	h.ens90	0.0002	4.27e-05	6.09	142460	ENSG00000175110	MRPS22	3+:139350159-139350282	-	-	-1	-1	-1	69	363	270	RQRT
GM11930	1	2020-08-28_Fusion_23057.raw	F1:11665	GQSALKHNV	F1:3592	9	52	52	9	477.261	2	16.1	952.509	-1.1	14 0 78 57 60 90 86 36 52	GQSALKHNV	HCD	F1:3592-F1:11665	5	1	7	T	h.ens90	17-:16070468-16070495	CDS	GQSAIKHNV		100	1	CDS	1	CDS	h.ens90	0.000261	5.19e-05	2.68	167650	ENSG00000141027	NCOR1	17-:16032295-16032483|16034764-16034944|16039432-16039654|16040440-16040494|16046950-16047093|16048844-16048988|16057513-16057737|16057906-16058064|16058470-16058599|16061757-16061894|16062104-16062270|16064067-16064187|16064869-16065019|16065484-16065694|16067893-16068121|16070164-16070525|16071408-16071665|16072144-16072228|16073428-16073569|16075533-16075702|16079963-16080064|16080407-16080509…	ATG	GTG	2928	48	918	4182	7323	3114	DNNS
GM11930	1	2020-08-28_Fusion_23057.raw	F1:13368	KLM(+15.99)PSAPVN	F1:3607	9	25	25	9	486.764	2	16.11	971.511	3.2	16 14 15 15 17 15 15 39 81	KLM(+15.99)PSAPVN	HCD	F1:3607-F1:13368	2	1	0	T	h.ens90	8-:89958771-89958798	CDS	KLMPSAPVN		100	1	CDS	1	CDS	h.ens90	0.00424	0.000172	8.07	71459	ENSG00000104320	NBN	8-:89935581-89935612|89937025-89937075|89943252-89943366|89946139-89946295|89947823-89947892|89953243-89953691|89955282-89955555|89958724-89958854|89964409-89964507|89970363-89970557|89971172-89971290|89978219-89978323|89980733-89980893|89981374-89981523|89982721-89982855|89984207-89984403	ATG	GTG	1317	34	395	1050	2265	1188	SVDE
GM11930	1	2020-08-28_Fusion_23057.raw	F1:7658	SRAKAQEL	F1:3611	8	38	38	8	451.756	2	16.16	901.498	0	49 25 31 20 18 23 49 90	SRAKAQEL	HCD	F1:3611-F1:7658	9	3	9	T	h.ens90	19+:49654389-49654413	CDS	SRAKAQEL		100	1	CDS	1	CDS	h.ens90	0.000103	2.58e-05	2.23	188220	ENSG00000126461	SCAF1	19+:49642155-49642242|49645020-49645134|49645353-49645411|49646107-49646202|49646525-49646626|49646714-49646830|49650867-49653705|49654348-49654431|49654651-49654870|49657760-49657889|49658207-49658399	ATG	CTG	603	7	185	3357	3939	558	ANLA
GM11930	1	2020-08-28_Fusion_23057.raw	F1:10175	Q(-17.03)ADVHRQV	F1:3638	8	60	60	8	468.239	2	16.16	934.462	0.6	56 45 90 77 89 30 17 78	Q(-17.03)ADVHRQV	HCD	F1:3638-F1:10175	1	2	0	T	h.ens90	11-:65658419-65658443	CDS	QADVHRQV		100	4	CDS	2	CDS	h.ens90	2.35e-05	8.58e-06	1.48	26458	ENSG00000173039	RELA	11-:65654377-65655000|65655687-65655762|65655854-65655935|65658286-65658499|65658717-65658822|65659665-65659797|65660123-65660215|65661686-65661835|65661936-65662088|65662178-65662205|65662825-65663093	ATG	ACG	1563	209	303	720	1656	912	GSFS
GM11930	1	2020-08-28_Fusion_23057.raw	F1:8673	VAKTKQQL	F1:3635	8	70	70	8	458.285	2	16.21	914.555	-0.1	82 92 97 94 42 31 31 92	VAKTKQQL	HCD	F1:3635-F1:8673	1	2	0	T	h.ens90	6-:30731076-30731100	CDS	VAKTKQQI		100	1	CDS	1	CDS	h.ens90	1.16e-05	4.72e-06	1.13	23138	ENSG00000137312	FLOT1	6-:30728115-30728145|30730021-30730186|30730427-30730565|30730681-30730727|30730918-30731100|30740157-30740310|30740495-30740591|30740678-30740798|30741189-30741333|30741613-30741704|30741791-30741867|30742146-30742192	ATG	GTG	660	33	178	723	1284	537	PPTQ
GM11930	1	2020-08-28_Fusion_23057.raw	F1:4383	M(+15.99)GGPNRNV	F1:3664	8	78	78	8	430.706	2	16.23	859.397	1	91 96 99 96 91 37 35 85	M(+15.99)GGPNRNV	HCD	F1:3664-F1:4383	1	1	0	T	h.ens90	20+:47639198-47639202|47639576-47639596	CDS	MGGPNRNV		100	1	CDS	1	CDS	h.ens90	5.95e-06	2.78e-06	2.81	408800	ENSG00000124151	NCOA3	20+:47622235-47622330|47623910-47624083|47625380-47625481|47627001-47627176|47627560-47627749|47627921-47628023|47633495-47633636|47634047-47634195|47635321-47635713|47635890-47636762|47637647-47637783|47639007-47639202|47639576-47639822|47639924-47640051|47642212-47642384|47647072-47647366|47649004-47649097|47650981-47651276|47652405-47652580|47652930-47653072|47653405-47653417	ATG	ATG	1560	0	511	2703	4275	1548	YGSS
GM11930	1	2020-08-28_Fusion_23057.raw	F1:10130	RLPVHSLL	F1:3690	8	27	27	8	467.793	2	16.32	933.576	-3.7	70 28 0 0 0 0 49 69	RLPVHSLL	HCD	F1:3690-F1:10130	9	21	0	T	h.ens90	9+:135771061-135771085	CDS	RLPVHSII		100	2	CDS	2	CDS	h.ens90	0.0002	4.27e-05	9.86	16664	ENSG00000107147	KCNT1	9+:135702186-135702368|135714576-135714720|135750097-135750177|135750941-135751041|135753936-135753993|135755120-135755169|135756872-135756932|135757155-135757230|135757297-135757381|135758413-135758508|135759678-135759859|135765030-135765195|135765623-135765760|135768609-135768673|135768828-135768937|135769946-135770055|135770297-135770447|135770856-135771095|135772714-135772949|135775309-135775…	ATG	CTG	2076	93	590	1974	3708	1710	EGPA
GM11930	1	2020-08-28_Fusion_23057.raw	F1:13327	SRAKAVRAL	F1:3750	9	83	83	9	486.309	2	16.55	970.604	0.8	67 64 95 94 71 76 86 97 99	SRAKAVRAL	HCD	F1:3750-F1:13327	1	3	0	T	h.ens90	12-:56712821-56712848	CDS	SRAKAVRAL		100	6	CDS	3	CDS	h.ens90	1.21e-05	4.8e-06	2.49	856890	ENSG00000196531	NACA	12-:56712537-56712552|56712785-56712908|56713061-56713190|56713536-56713683|56714361-56714439|56714601-56714687|56715870-56721459|56724451-56724523|56725262-56725488	ATG	GTG	96	6	16	2700	2778	51	QANV
GM11930	1	2020-08-28_Fusion_23057.raw	F1:15337	LQQRAHQL	F1:3833	8	95	95	8	497.283	2	16.78	992.552	0.4	98 89 93 96 99 98 96 99	LQQRAHQL	HCD	F1:3833-F1:15337	1	1	0	T	h.ens90	15+:42511870-42511894	CDS	IQQRAHQI		100	3	CDS	1	CDS	h.ens90	1.11e-06	8.01e-07	2.27	760630	ENSG00000092531	SNAP23	15+:42511840-42511933	ATG	CTG	87	8	12	24	636	588	SSEE
GM11930	1	2020-08-28_Fusion_23057.raw	F1:19324	RVKEESSSL	F1:3857	9	74	74	9	517.779	2	16.8	1033.54	2.9	34 40 52 77 84 89 100 100 100	RVKEESSSL	HCD	F1:3857-F1:19324	1	2	0	T	h.ens90	3-:69043839-69043866	CDS	RVKEESSSI		100	2	CDS	1	CDS	h.ens90	3.1e-05	1.13e-05	2.76	305180	ENSG00000144747	TMF1	3-:69023176-69023320|69024054-69024180|69025559-69025712|69025995-69026097|69027899-69027992|69028225-69028295|69029814-69030007|69033547-69033704|69035022-69035115|69038563-69038720|69038842-69039009|69039550-69039693|69042806-69042912|69043749-69043876|69044491-69044595|69047357-69048562|69051944-69052095	ATG	ATG	1827	2	597	1461	3282	1794	SEMF
GM11930	1	2020-08-28_Fusion_23057.raw	F1:7660	RAKSAEAGL	F1:3878	9	64	64	9	451.757	2	16.88	901.498	2.3	24 30 36 44 57 92 99 100 100	RAKSAEAGL	HCD	F1:3878-F1:7660	2	1	2	T	h.ens90	5-:55307477-55307504	CDS	RAKSAEAGI		100	1	CDS	1	CDS	h.ens90	8.21e-05	2.4e-05	2.32	430580	ENSG00000067248	DHX29	5-:55307348-55307642	ATG	GTG	225	23	42	69	4110	4014	VSAS
GM11930	1	2020-08-28_Fusion_23057.raw	F1:10967	AQM(+15.99)GSEAHV	F1:3861	9	47	47	9	473.209	2	16.9	944.402	0.3	26 23 51 24 28 87 49 57 86	AQM(+15.99)GSEAHV	HCD	F1:3861-F1:10967	3	1	2	T	h.ens90	19-:2076885-2076912	CDS	AQMGSEAHV		100	1	CDS	1	CDS	h.ens90	0.000429	6.86e-05	4.1	106880	ENSG00000172081	MOB3A	19-:2073394-2073424|2076810-2077013|2078139-2078650	ATG	ATC	288	52	34	522	654	105	FDRI
GM11930	1	2020-08-28_Fusion_23057.raw	F1:22013	KVM(+15.99)DEVEKA	F1:3899	9	89	89	9	532.769	2	16.92	1063.52	0.9	98 96 99 95 91 87 99 66 72	KVM(+15.99)DEVEKA	HCD	F1:3899-F1:22013	2	1	7	T	h.ens90	7+:139405736-139405763	CDS	KVMDEVEKA		100	2	CDS	1	CDS	h.ens90	5.27e-06	1.94e-06	5.07	650840	ENSG00000146963	LUC7L2	7+:139359949-139360322|139376061-139376156|139398598-139398697|139402136-139402247|139405643-139405787|139407173-139407350|139409562-139409654|139412550-139412580|139417537-139417729|139422162-139422340	ATG	GTG	921	67	230	657	1377	693	EESQ
GM11930	1	2020-08-28_Fusion_23057.raw	F1:16979	RVVEGNHTV	F1:3914	9	61	61	9	505.772	2	16.97	1009.53	-0.9	61 41 38 47 33 59 86 93 98	RVVEGNHTV	HCD	F1:3914-F1:16979	1	1	0	T	h.ens90	17-:78680245-78680272	CDS	RVVEGNHTV		100	2	CDS	1	CDS	h.ens90	0.000109	2.95e-05	2.3	429620	ENSG00000108669	CYTH1	17-:78676090-78676169|78680189-78680344|78680970-78681042|78692416-78692493|78696006-78696009|78698268-78698380|78698819-78698968|78700330-78700443|78701670-78701751|78702121-78702240|78702537-78702604|78708196-78708261|78709649-78709732|78782201-78782292	ATG	ATC	549	129	44	1035	1197	135	EADG
GM11930	1	2020-08-28_Fusion_23057.raw	F1:25941	KLM(+15.99)EQSPDM(+15.99)	F1:3906	9	84	84	9	555.744	2	16.97	1109.47	-0.8	64 67 79 82 70 99 100 100 100	KLM(+15.99)EQSPDM(+15.99)	HCD	F1:3906-F1:25941	1	2	0	T	h.ens90	2+:5692916-5692943	CDS	KIMEQSPDM		100	4	CDS	2	CDS	h.ens90	1.07e-05	4.25e-06	8.05	390190	ENSG00000176887	SOX11	2+:5692355-5694047	ATG	ATC	1158	9	367	195	1326	1104	IERR
GM11930	1	2020-08-28_Fusion_23057.raw	F1:19024	KQKSEEPSV	F1:3930	9	74	74	9	516.272	2	17.08	1030.53	-0.4	94 84 40 30 44 81 99 100 99	KQKSEEPSV	HCD	F1:3930-F1:19024	1	3	0	T	h.ens90	1-:243185991-243186018	CDS	KQKSEEPSV		100	2	CDS	1	CDS	h.ens90	3.1e-05	1.13e-05	0.72	758280	ENSG00000143702	CEP170	1-:243126448-243126738|243128248-243128300|243129359-243129453|243136142-243136231|243139936-243140107|243142315-243142463|243156220-243156455|243164283-243166116|243169627-243169754|243172696-243172846|243185778-243186072|243186258-243186422|243191017-243191494|243199059-243199194|243200517-243200680|243200776-243200835|243211885-243211964|243221723-243221813|243225175-243225316	ATG	ACG	3723	98	1133	1326	4755	3402	GKLL
GM11930	1	2020-08-28_Fusion_23057.raw	F1:24331	KQDETQTKL	F1:3997	9	96	96	9	545.791	2	17.3	1089.57	0.1	99 96 99 99 91 86 99 98 99	KQDETQTKL	HCD	F1:3997-F1:24331	1	1	0	T	h.ens90	5+:138933987-138934014	CDS	KQDETQTKI		100	4	CDS	1	CDS	h.ens90	0	0	1.17	13166000	ENSG00000044115	CTNNA1	5+:138753434-138753510|138781922-138782029|138783176-138783372|138810037-138810204|138812182-138812302|138824529-138824799|138827514-138827718|138886211-138886292|138887489-138887642|138904348-138904441|138917741-138917898|138924509-138924710|138925255-138925407|138929245-138929356|138930472-138930654|138930829-138930935|138932577-138932712|138933801-138934089	ATG	GTG	141	13	24	2619	2721	75	VKRE
GM11930	1	2020-08-28_Fusion_23057.raw	F1:3930	GQRKPVAV	F1:4038	8	65	65	8	427.764	2	17.33	853.513	0.3	19 26 61 71 68 82 99 99	GQRKPVAV	HCD	F1:4038-F1:3930	3	1	5	T	h.ens90	3+:197770191-197770215	CDS	GQRKPVAV		100	2	CDS	1	CDS	h.ens90	1.68e-05	6.44e-06	1.77	550810	ENSG00000122068	FYTTD1	3+:197749770-197750074|197756425-197756557|197768438-197768587|197770131-197770244|197773402-197773499|197774148-197774210|197776926-197777001|197778337-197778464|197781810-197781909	ATG	CTG	600	29	162	444	957	489	RQNE
GM11930	1	2020-08-28_Fusion_23057.raw	F1:10792	TQHGTATEV	F1:4050	9	56	56	9	472.228	2	17.34	942.441	0.3	23 18 15 42 56 72 84 96 99	TQHGTATEV	HCD	F1:4050-F1:10792	1	1	0	T	h.ens90	7-:73466336-73466363	CDS	TQHGTATEV		100	2	CDS	1	CDS	h.ens90	0.000177	4.08e-05	1.34	1054100	ENSG00000009954	BAZ1B	7-:73442195-73442553|73442724-73442828|73443983-73444129|73447263-73447379|73449541-73449689|73450846-73450994|73459535-73459718|73462921-73463099|73465438-73465537|73466295-73466401|73469516-73469650|73470344-73470483|73476867-73478569|73489193-73489391|73492799-73492921|73498496-73498698|73508326-73508471|73510735-73510852|73521826-73522104	ATG	ATG	1554	2	506	2904	4452	1521	ASMN
GM11930	1	2020-08-28_Fusion_23057.raw	F1:20471	KVM(+15.99)KAQQVV	F1:4030	9	56	56	9	523.805	2	17.37	1045.6	0.8	63 43 47 47 51 38 37 83 97	KVM(+15.99)KAQQVV	HCD	F1:4030-F1:20471	1	1	0	T	h.ens90	8-:65605283-65605310	CDS	KVMKAQQVV		100	2	CDS	1	CDS	h.ens90	0.000177	4.08e-05	4.67	2338100	ENSG00000104442	ARMC1	8-:65604393-65604585|65605262-65605337|65605421-65605538|65613243-65613433|65622262-65622354|65627215-65627401	ATG	ATC	318	26	70	609	849	213	IAST
GM11930	1	2020-08-28_Fusion_23057.raw	F1:16009	SQGQTPQRV	F1:4098	9	79	79	9	500.763	2	17.49	999.51	1.2	48 54 96 95 96 87 81 75 87	SQGQTPQRV	HCD	F1:4098-F1:16009	2	1	1	T	h.ens90	12+:53382997-53383024	CDS	SQGQTPQRV		100	1	CDS	1	CDS	h.ens90	1.87e-05	7.28e-06	1.46	244110	ENSG00000185591	SP1	12+:53380638-53380684|53381658-53381813|53382109-53383622|53406584-53406753|53409361-53409561|53410926-53411240	ATG	ATG	1344	12	426	1050	2358	1281	SGTN
GM11930	1	2020-08-28_Fusion_23057.raw	F1:21593	RLQEKVESA	F1:4118	9	46	46	9	530.293	2	17.52	1058.57	-0.1	19 21 22 44 41 64 82 58 70	RLQEKVESA	HCD	F1:4118-F1:21593	1	1	0	T	h.ens90	9+:97668908-97668935	CDS	RLQEKVESA		100	1	CDS	1	CDS	h.ens90	0.000476	7.23e-05	2.78	97351	ENSG00000136937	NCBP1	9+:97633713-97633915|97640793-97640882|97641561-97641662|97643203-97643360|97645116-97645224|97645610-97645732|97647491-97647561|97648007-97648223|97650502-97650600|97651309-97651373|97653797-97653908|97654879-97654944|97655701-97655764|97656010-97656085|97658639-97658743|97660945-97661068|97662041-97662144|97662953-97663047|97664339-97664443|97666762-97666877|97668845-97668974|97669592-97669706|…	ATG	CTG	432	46	88	2079	2373	267	EQIE
GM11930	1	2020-08-28_Fusion_23057.raw	F1:13004	GQTGTVHRL	F1:4139	9	86	86	9	484.767	2	17.6	967.52	-0.3	41 57 99 99 98 97 95 92 97	GQTGTVHRL	HCD	F1:4139-F1:13004	4	2	3	T	h.ens90	1+:1625551-1625578	CDS	GQTGTVHRI		100	2	CDS	1	CDS	h.ens90	8.31e-06	3.25e-06	2.57	371420	ENSG00000197530	MIB2	1+:1615444-1615633|1616507-1616614|1623388-1623699|1623773-1623945|1624794-1624901|1624990-1625185|1625285-1625428|1625545-1625653|1626649-1626754|1626836-1626999|1627073-1627207|1627295-1627444|1627672-1627829|1628018-1628179|1628272-1628399|1628488-1628722|1629132-1629311|1629384-1629566|1629638-1629704|1630291-1630530	ATG	ATC	2013	5	656	1215	3213	1971	PQFI
GM11930	1	2020-08-28_Fusion_23057.raw	F1:17039	AQHGQPLNM(+15.99)	F1:4128	9	31	31	9	506.238	2	17.6	1010.46	0.6	12 9 5 11 24 34 48 50 93	AQHGQPLNM(+15.99)	HCD	F1:4128-F1:17039	3	1	2	T	h.ens90	22+:41177765-41177792	CDS	AQHGQPLNM		100	1	CDS	1	CDS	h.ens90	0.00256	0.000141	5.06	406500	ENSG00000100393	EP300	22+:41092962-41093098|41117186-41117821|41125863-41126040|41127486-41127748|41129889-41130003|41131387-41131633|41135812-41135906|41137652-41137790|41140139-41140257|41141047-41141222|41146738-41146816|41147836-41147946|41149037-41149175|41149760-41150198|41151832-41152012|41152205-41152350|41154994-41155113|41157168-41157408|41158411-41158500|41160641-41160722|41162722-41162779|41164052-41164130…	ATG	GTG	1200	3	387	6054	7245	1164	MMSV
GM11930	1	2020-08-28_Fusion_23057.raw	F1:26152	ALM(+15.99)DQVHHM(+15.99)	F1:4143	9	88	88	9	557.245	2	17.6	1112.47	0.2	70 79 95 96 85 80 94 98 99	ALM(+15.99)DQVHHM(+15.99)	HCD	F1:4143-F1:26152	1	1	0	T	h.ens90	1+:32853098-32853125	CDS	ALMDQVHHM		100	2	CDS	1	CDS	h.ens90	6.21e-06	2.35e-06	8.72	169090	ENSG00000116497	S100PBP	1+:32825371-32825429|32826097-32826930|32827992-32828081|32829963-32830067|32853078-32853166|32855923-32856038	ATG	ATC	366	61	51	1044	1227	156	GELC
GM11930	1	2020-08-28_Fusion_23057.raw	F1:8195	KLNNAHTL	F1:4164	8	54	54	8	455.759	2	17.67	909.503	0.3	93 30 0 0 56 83 86 91	KLNNAHTL	HCD	F1:4164-F1:8195	4	1	5	T	h.ens90	3-:10305689-10305692|10311964-10311985	CDS	KINNAHTI		100	1	CDS	1	CDS	h.ens90	3.43e-05	1.18e-05	2.46	75760	ENSG00000157020	SEC13	3-:10301260-10301374|10304025-10304172|10305032-10305156|10305558-10305692|10311964-10312098|10312578-10312730|10315320-10315436|10318049-10318094|10319138-10319285	ATG	CTG	765	75	171	567	1107	516	WEVK
GM11930	1	2020-08-28_Fusion_23057.raw	F1:14260	RLTAAQHSV	F1:4166	9	72	72	9	491.775	2	17.67	981.536	0.7	45 49 54 59 62 82 99 100 100	RLTAAQHSV	HCD	F1:4166-F1:14260	1	1	0	T	h.ens90	11-:86068729-86068756	CDS	RITAAQHSV		100	1	CDS	1	CDS	h.ens90	3.79e-05	1.33e-05	2.74	296390	ENSG00000073921	PICALM	11-:86068642-86069008	ATG	ACG	138	8	28	24	1959	1908	SLTD
GM11930	1	2020-08-28_Fusion_23057.raw	F1:22195	VQHNLQKTV	F1:4184	9	71	71	9	533.804	2	17.73	1065.59	1	32 55 95 69 62 54 80 99 98	VQHNLQKTV	HCD	F1:4184-F1:22195	1	2	0	T	h.ens90	10+:48828895-48828896|48830699-48830725	CDS	VQHNIQKTV		100	1	CDS	1	CDS	h.ens90	4.18e-05	1.43e-05	2.73	193910	ENSG00000128815	WDFY4	10+:48684970-48685001|48709715-48709966|48720010-48720125|48721260-48721367|48723432-48723567|48725880-48726070|48727469-48727659|48729431-48729589|48731109-48731562|48733930-48734035|48735879-48736070|48742967-48743548|48760346-48760440|48774457-48774672|48775711-48775806|48776749-48776984|48777418-48777495|48778610-48778832|48779940-48780119|48786638-48786870|48788529-48788675|48789873-48789985…	ATG	GTG	3297	27	1062	6339	9555	3189	SLSD
GM11930	1	2020-08-28_Fusion_23057.raw	F1:7153	RVPQARAV	F1:4206	8	88	88	8	448.776	2	17.83	895.535	1.3	92 93 92 90 82 80 89 93	RVPQARAV	HCD	F1:4206-F1:7153	1	2	0	T	h.ens90	8-:143985559-143985583	CDS	RVPQARAV		100	1	CDS	1	CDS	h.ens90	2.35e-06	1.37e-06	2.03	363050	ENSG00000178685	PARP10	8-:143977483-143977830|143977906-143978081|143982931-143983065|143983166-143983811|143984007-143984104|143984209-143984431|143984543-143985328|143985411-143985648|143985720-143985975|143986054-143986328	ATG	CTG	3069	164	850	537	3114	2553	VSLA
GM11930	1	2020-08-28_Fusion_23057.raw	F1:15060	AQKSQSTQL	F1:4236	9	58	58	9	495.765	2	17.83	989.514	0.8	16 0 67 48 46 75 86 94 98	AQKSQSTQL	HCD	F1:4236-F1:15060	5	1	11	T	h.ens90	19-:7697287-7697298|7697526-7697542	CDS	AQKSQSTQI		100	2	CDS	1	CDS	h.ens90	0.000146	3.59e-05	1.56	1722500	ENSG00000104921	FCER2	19-:7689192-7689430|7690158-7690265|7690405-7690557|7696824-7696914|7697012-7697075|7697235-7697298|7697526-7697589|7698355-7698409|7698740-7698854|7699738-7699796	ATG	ATG	732	1	233	237	966	702	GDQM
GM11930	1	2020-08-28_Fusion_23057.raw	F1:17738	KVQKEVTSV	F1:4226	9	77	77	9	509.3	2	17.85	1016.59	-0.3	96 71 80 37 50 69 99 100 100	KVQKEVTSV	HCD	F1:4226-F1:17738	1	1	0	T	h.ens90	6-:85505981-85506005|85507232-85507235	CDS	KVQKEVTSV		100	2	CDS	1	CDS	h.ens90	2.29e-05	8.75e-06	2.77	151120	ENSG00000135317	SNX14	6-:85505966-85506005|85507232-85507289|85507967-85508059|85513799-85513895|85514069-85514234|85514505-85514629|85517755-85517875|85518007-85518048|85526125-85526237|85528261-85528362|85530191-85530275|85533598-85533800|85536791-85536924|85538837-85538864|85541984-85542043|85543181-85543306|85543604-85543760|85547111-85547226|85547316-85547397|85547505-85547550|85548300-85548376|85549722-85549879|…	ATG	CTG	204	54	4	2799	2841	15	PELN
GM11930	1	2020-08-28_Fusion_23057.raw	F1:23914	KLHDLNAQM(+15.99)	F1:4245	9	83	83	9	543.274	2	17.88	1084.53	0.7	65 71 70 89 80 84 97 96 100	KLHDLNAQM(+15.99)	HCD	F1:4245-F1:23914	1	2	0	T	h.ens90	17+:35608300-35608327	CDS	KLHDINAQM		100	2	CDS	1	CDS	h.ens90	1.21e-05	4.8e-06	6.25	175140	ENSG00000006125	AP2B1	17+:35594018-35594067|35598229-35598335|35605704-35605840|35608141-35608387|35624396-35624587|35626620-35626842|35627384-35627505|35627630-35627726|35636340-35636456|35639594-35639760|35641876-35641975|35650529-35650789|35657598-35657791|35671753-35671900|35674175-35674321|35682694-35682824|35709223-35709308|35710233-35710320|35717194-35717349|35723624-35723699	ATG	GTG	2487	37	782	438	2856	2391	VCVA
GM11930	1	2020-08-28_Fusion_23057.raw	F1:24828	HLKKEEAEL	F1:4237	9	88	88	9	548.804	2	17.9	1095.59	1.4	98 99 98 60 66 84 91 98 100	HLKKEEAEL	HCD	F1:4237-F1:24828	1	4	0	T	h.ens90	17+:62576763-62576775|62578476-62578491	CDS	HLKKEEAEI		100	6	CDS	2	CDS	h.ens90	6.21e-06	2.35e-06	2.43	228790	ENSG00000146872	TLK2	17+:62479025-62479290|62481120-62481206|62520772-62520844|62522203-62522273|62523133-62523177|62524235-62524331|62536169-62536337|62552301-62552397|62553662-62553755|62560015-62560126|62565000-62565137|62573214-62573367|62576708-62576775|62578476-62578574|62580110-62580192|62586134-62586226|62596584-62596674|62600650-62600820|62602041-62602180|62606129-62606241|62608040-62608148|62612391-62612565	ATG	ATC	1206	43	349	1242	2319	1050	LRLG
GM11930	1	2020-08-28_Fusion_23057.raw	F1:25803	KLQNKEHVL	F1:4272	9	96	96	9	554.827	2	18.01	1107.64	0.5	96 95 93 89 96 99 99 100 100	KLQNKEHVL	HCD	F1:4272-F1:25803	1	19	0	T	h.ens90	X+:154400554-154400581	CDS	KLQNKEHVI		100	3	CDS	1	CDS	h.ens90	0	0	3.04	477470	ENSG00000147403	RPL10	X+:154398279-154398394|154398496-154398542|154399337-154399396|154399486-154399594|154399802-154399941|154400463-154400626|154400701-154400854	ATG	ATC	240	5	65	420	645	198	SIRT
GM11930	1	2020-08-28_Fusion_23057.raw	F1:21066	KVHSTLQKL	F1:4306	9	85	85	9	527.325	2	18.08	1052.63	0.3	87 90 97 98 74 67 70 92 93	KVHSTLQKL	HCD	F1:4306-F1:21066	1	1	0	T	h.ens90	2-:45581770-45581797	CDS	KVHSTIQKI		100	2	CDS	1	CDS	h.ens90	9.47e-06	3.74e-06	3.48	78344	ENSG00000068784	SRBD1	2-:45389309-45389599|45392944-45393129|45413113-45413293|45418364-45418541|45419787-45419894|45476992-45477075|45488239-45488331|45546731-45546839|45547521-45547612|45551124-45551282|45553622-45553730|45562652-45562756|45573206-45573342|45574626-45574723|45579874-45580013|45581692-45581810|45585607-45585774|45599448-45599835|45601902-45602083|45605361-45605441|45611218-45611281	ATG	ATC	2349	63	710	828	2988	2133	AVAK
GM11930	1	2020-08-28_Fusion_23057.raw	F1:11327	TQPPPHSSV	F1:4343	9	87	87	9	475.241	2	18.19	948.466	1.1	40 62 100 100 97 92 98 99 100	TQPPPHSSV	HCD	F1:4343-F1:11327	2	1	3	T	h.ens90	7+:100554134-100554161	CDS	TQPPPHSSV		100	2	CDS	1	CDS	h.ens90	7.22e-06	2.79e-06	4.51	2017300	ENSG00000106351	AGFG2	7+:100539322-100539567|100548821-100548915|100550395-100550511|100553346-100553500|100554092-100554258|100555609-100555735|100562258-100562379|100562593-100562682|100562862-100562946|100563833-100563962|100564217-100564303|100564931-100564991	ATG	CTG	1185	122	263	627	1446	792	QARS
GM11930	1	2020-08-28_Fusion_23057.raw	F1:21028	SQADVHRQL	F1:4335	9	59	59	9	527.276	2	18.21	1052.54	0.7	0 0 98 99 98 94 51 32 62	SQADVHRQL	HCD	F1:4335-F1:21028	6	1	10	T	h.ens90	19+:45032586-45032613	CDS	SQADVHRQI		100	1	CDS	1	CDS	h.ens90	0.000133	3.37e-05	3.35	400320	ENSG00000104856	RELB	19+:45001429-45001685|45002948-45002996|45009813-45009822|45011935-45012276|45022052-45022210|45025328-45025420|45025605-45025737|45028887-45028992|45032533-45032749|45034243-45034312|45034450-45034528|45037404-45037790	ATG	GTG	891	65	222	1044	1740	669	RADF
GM11930	1	2020-08-28_Fusion_23057.raw	F1:24247	KYTPPPHHL	F1:4377	9	97	97	9	545.296	2	18.21	1088.58	0.3	94 92 100 100 100 99 99 99 100	KYTPPPHHL	HCD	F1:4377-F1:24247	1	2	0	T	h.ens90	1+:39034445-39034472	CDS	KYTPPPHHI		100	6	CDS	1	CDS	h.ens90	0	0	4.27	1214900	ENSG00000168653	NDUFS5	1+:39026319-39026398|39028722-39028940|39034391-39034496	ATG	CTG	105	18	7	270	321	24	IKEG
GM11930	1	2020-08-28_Fusion_23057.raw	F1:15926	RVDKNAPTV	F1:4349	9	57	57	9	500.283	2	18.24	998.551	0.4	0 0 53 43 60 90 98 84 88	RVDKNAPTV	HCD	F1:4349-F1:15926	9	1	13	T	h.ens90	16+:30186603-30186630	CDS	RVDKNAPTV		100	2	CDS	1	CDS	h.ens90	0.000161	3.83e-05	1.66	473890	ENSG00000102879	CORO1A	16+:30183615-30183725|30185208-30185407|30186597-30186720|30186815-30186945|30187038-30187223|30187381-30187501|30187724-30187829|30187941-30188087|30188191-30188249|30188360-30188576|30188859-30188964	ATG	CTG	1386	68	384	204	1386	1155	L*TG
GM11930	1	2020-08-28_Fusion_23057.raw	F1:13585	KLAESVEKA	F1:4375	9	83	83	9	487.781	2	18.26	973.544	3.2	100 99 98 96 71 82 96 45 61	KLAESVEKA	HCD	F1:4375-F1:13585	2	2	10	T	h.ens90	14-:21369313-21369340	CDS	KLAESVEKA		100	2	CDS	1	CDS	h.ens90	1.21e-05	4.8e-06	3.57	183810	ENSG00000092201	SUPT16H	14-:21352672-21352818|21353487-21353565|21353702-21353832|21354410-21354540|21357196-21357366|21357926-21358002|21358314-21358427|21359483-21359609|21360414-21360533|21360845-21360972|21361077-21361213|21362196-21362324|21362793-21362947|21363033-21363149|21363232-21363328|21363437-21363503|21364826-21364939|21365069-21365143|21366438-21366529|21368268-21368441|21369203-21369355|21369749-21369896…	ATG	ATG	2538	13	823	645	3144	2472	VRHS
GM11930	1	2020-08-28_Fusion_23057.raw	F1:13567	KQKEDVEV	F1:4386	8	58	58	8	487.762	2	18.28	973.508	0.7	88 32 0 0 72 77 98 99	KQKEDVEV	HCD	F1:4386-F1:13567	5	2	6	T	h.ens90	9-:113267406-113267430	CDS	KQKEDVEV		100	1	CDS	1	CDS	h.ens90	2.67e-05	9.56e-06	1.42	255970	ENSG00000176386	CDC26	9-:113267262-113267439|113272426-113272548|113273328-113273332	ATG	CTG	258	30	47	90	258	144	QTRK
GM11930	1	2020-08-28_Fusion_23057.raw	F1:22789	HLTEM(+15.99)QAKV	F1:4369	9	87	87	9	536.777	2	18.28	1071.54	1.8	94 98 98 97 69 70 95 82 84	HLTEM(+15.99)QAKV	HCD	F1:4369-F1:22789	1	2	0	T	h.ens90	11-:58551229-58551232|58554840-58554864	CDS	HLTEMQAKV		100	1	CDS	1	CDS	h.ens90	7.22e-06	2.79e-06	6.23	407780	ENSG00000110031	LPXN	11-:58527453-58527723|58528042-58528191|58549785-58549867|58549972-58550146|58551064-58551232|58554840-58554940|58564154-58564201|58570555-58570713|58575759-58575859	ATG	ATG	873	2	279	309	1176	840	ELMA
GM11930	1	2020-08-28_Fusion_23057.raw	F1:14555	KLSPEGQKV	F1:4402	9	97	97	9	493.288	2	18.39	984.56	1.2	100 100 100 99 99 98 87 98 99	KLSPEGQKV	HCD	F1:4402-F1:14555	1	1	0	T	h.ens90	11-:5679901-5679928	CDS	KLSPEGQKV		100	2	CDS	1	CDS	h.ens90	0	0	3.35	439430	ENSG00000132256	TRIM5	11-:5679688-5680228	ATG	GTG	351	37	70	249	1482	1206	LREV
GM11930	1	2020-08-28_Fusion_23057.raw	F1:24540	KSKEFVQKV	F1:4433	9	58	58	9	546.825	2	18.42	1091.63	1.9	90 67 40 34 31 54 40 81 89	KSKEFVQKV	HCD	F1:4433-F1:24540	3	1	4	T	h.ens90	3-:196239642-196239669	CDS	KSKEFVQKV		100	2	CDS	1	CDS	h.ens90	0.000146	3.59e-05	4.25	92191	ENSG00000161217	PCYT1A	3-:196230013-196230072|196238707-196238894|196239546-196239735|196241947-196242090|196242561-196242640|196247366-196247518|196248206-196248323|196257787-196257887|196270414-196270537	ATG	GTG	576	69	113	774	1104	303	DVEE
GM11930	1	2020-08-28_Fusion_23057.raw	F1:8075	KQLQGHVV	F1:4434	8	46	46	8	454.769	2	18.43	907.524	-1.2	30 18 24 22 37 50 95 98	KQLQGHVV	HCD	F1:4434-F1:8075	1	1	0	T	h.ens90	12-:113918435-113918447|113920610-113920622	CDS	KQLQGHVV		100	1	CDS	1	CDS	h.ens90	5.81e-05	1.74e-05	3.04	57966	ENSG00000122965	RBM19	12-:113823223-113823321|113844667-113844788|113858790-113858896|113914968-113915085|113918391-113918447|113920610-113920690|113924696-113924757|113927053-113927229|113937006-113937136|113939959-113940160|113942323-113942434|113945827-113945924|113946353-113946475|113947333-113947464|113948832-113949036|113950082-113950154|113952511-113952590|113955130-113955211|113957781-113958050|113959211-11395…	ATG	GTG	564	18	161	2373	2883	486	QKAL
GM11930	1	2020-08-28_Fusion_23057.raw	F1:16806	STSEVNPQM(+15.99)	F1:4450	9	44	44	9	504.719	2	18.43	1007.42	1.3	19 41 52 61 41 35 33 33 90	STSEVNPQM(+15.99)	HCD	F1:4450-F1:16806	2	1	3	T	h.ens90	6-:149701811-149701838	CDS	STSEVNPQM		100	2	CDS	1	CDS	h.ens90	0.000587	8.01e-05	6.69	51501	ENSG00000131023	LATS1	6-:149661728-149662238|149676259-149676366|149676554-149676737|149679874-149680457|149683078-149684592|149695073-149695221|149701778-149702266|149717848-149718029	ATG	CTG	3225	40	1025	288	3393	3078	NSSR
GM11930	1	2020-08-28_Fusion_23057.raw	F1:12031	RVSGQPQSV	F1:4432	9	71	71	9	479.259	2	18.45	956.504	0.4	38 45 59 59 60 91 92 99 100	RVSGQPQSV	HCD	F1:4432-F1:12031	1	3	0	T	h.ens90	20+:63277303-63277305|63278116-63278141	CDS	RVSGQPQSV		100	2	CDS	2	CDS	h.ens90	4.18e-05	1.43e-05	2.83	832460	ENSG00000101199	ARFGAP1	20+:63272810-63272920|63275576-63275640|63276090-63276200|63276479-63276651|63277204-63277305|63278116-63278203|63278898-63278995|63281290-63281347|63282818-63282851|63284865-63284922|63285653-63285713|63286365-63286442|63287563-63287873	ATG	GTG	789	3	250	441	1245	777	SMVH
GM11930	1	2020-08-28_Fusion_23057.raw	F1:15003	GQVVAM(+15.99)KKL	F1:4460	9	71	71	9	495.293	2	18.47	988.574	-1.4	17 28 83 98 68 64 94 97 98	GQVVAM(+15.99)KKL	HCD	F1:4460-F1:15003	3	1	9	T	h.ens90	10+:60784745-60784772	CDS	GQVVAMKKI		100	1	CDS	1	CDS	h.ens90	4.18e-05	1.43e-05	6.93	86887	ENSG00000170312	CDK1	10+:60780159-60780202|60784704-60784861|60785663-60785799	ATG	GTG	330	26	74	78	894	789	HKTT
GM11930	1	2020-08-28_Fusion_23057.raw	F1:11593	KQAVGHEAL	F1:4448	9	84	84	9	476.764	2	18.47	951.514	-0.6	54 41 93 82 95 98 99 98 100	KQAVGHEAL	HCD	F1:4448-F1:11593	1	1	0	T	h.ens90	1-:161122233-161122260	CDS	KQAVGHEAI		100	2	CDS	1	CDS	h.ens90	1.07e-05	4.25e-06	2.56	165620	ENSG00000158796	DEDD	1-:161122146-161122523|161123074-161123221|161123838-161123946|161124137-161124471	ATG	ATC	477	121	28	933	1047	87	TDSL
GM11930	1	2020-08-28_Fusion_23057.raw	F1:5086	AM(+15.99)AASPHAV	F1:4454	9	67	67	9	435.71	2	18.5	869.407	-1.4	27 34 58 88 60 95 88 68 90	AM(+15.99)AASPHAV	HCD	F1:4454-F1:5086	2	1	2	T	h.ens90	5-:137753850-137753877	CDS	AMAASPHAV		100	1	CDS	1	CDS	h.ens90	6.16e-05	1.94e-05	4.94	227340	ENSG00000177733	HNRNPA0	5-:137753148-137754135	ATG	GTG	918	63	233	189	918	702	EADA
GM11930	1	2020-08-28_Fusion_23057.raw	F1:21329	RQLPSQKTV	F1:4457	9	64	64	9	528.811	2	18.5	1055.61	-1.8	36 29 47 51 55 68 100 100 99	RQLPSQKTV	HCD	F1:4457-F1:21329	2	1	1	T	h.ens90	14+:21488847-21488850|21489172-21489196	CDS	RQLPSQKTV		100	1	CDS	1	CDS	h.ens90	8.21e-05	2.4e-05	3.17	398050	ENSG00000092203	TOX4	14+:21477254-21477284|21477495-21477564|21487450-21487693|21488589-21488850|21489172-21489403|21492295-21492376|21492507-21493257|21495228-21495392|21496545-21496606	ATG	CTG	1461	57	420	576	1866	1263	EDFR
GM11930	1	2020-08-28_Fusion_23057.raw	F1:24514	KQSSVM(+15.99)QRL	F1:4458	9	81	81	9	546.795	2	18.58	1091.58	0.8	98 96 99 94 86 86 81 33 63	KQSSVM(+15.99)QRL	HCD	F1:4458-F1:24514	2	1	0	T	h.ens90	11-:47837573-47837600	CDS	KQSSVMQRL		100	1	CDS	1	CDS	h.ens90	1.51e-05	5.97e-06	5.73	585180	ENSG00000030066	NUP160	11-:47779104-47779194|47780342-47780447|47783072-47783198|47784921-47785063|47786452-47786554|47788181-47788305|47788500-47788611|47791929-47791990|47792785-47792946|47797778-47797884|47797977-47798074|47798167-47798262|47798367-47798463|47801810-47801930|47803437-47803536|47804548-47804618|47806152-47806312|47807069-47807140|47808395-47808529|47812063-47812224|47812301-47812429|47812881-47813047…	ATG	CTG	3561	7	1170	771	4311	3513	VVEL
GM11930	1	2020-08-28_Fusion_23057.raw	F1:8920	QQLGSHHL	F1:4498	8	58	58	8	460.241	2	18.62	918.467	0.8	24 29 74 43 48 61 91 97	QQLGSHHL	HCD	F1:4498-F1:8920	3	5	2	T	h.ens90	11+:71483003-71483017|71484311-71484321	CDS	QQIGSHHI		100	1	CDS	1	CDS	h.ens90	2.67e-05	9.56e-06	3.27	75967	ENSG00000172890	NADSYN1	11+:71453131-71453381|71455109-71455170|71458427-71458544|71463431-71463485|71464052-71464142|71472448-71472500|71473277-71473366|71473568-71473686|71474394-71474526|71478394-71478469|71480754-71480879|71481355-71481404|71481922-71482025|71482848-71483017|71484311-71484447|71485541-71485648|71490844-71490976|71491833-71491903|71497482-71497611|71498351-71498528|71501301-71501352	ATG	ACG	870	18	263	1305	2121	792	RELA
GM11930	1	2020-08-28_Fusion_23057.raw	F1:20810	HQAAVRQQL	F1:4516	9	75	75	9	525.793	2	18.67	1049.57	-1.1	98 98 100 99 96 41 32 30 88	HQAAVRQQL	HCD	F1:4516-F1:20810	1	1	0	T	h.ens90	19+:42081147-42081174	CDS	HQAAVRQQL		100	1	CDS	1	CDS	h.ens90	2.81e-05	1.04e-05	3.51	429500	ENSG00000105732	ZNF574	19+:42068600-42068961|42078586-42081297	ATG	ATC	273	41	40	2811	2961	123	HQQQ
GM11930	1	2020-08-28_Fusion_23057.raw	F1:26290	KQLKELKEV	F1:4517	9	71	71	9	557.845	2	18.67	1113.68	-0.8	38 40 87 48 64 89 89 94 97	KQLKELKEV	HCD	F1:4517-F1:26290	2	1	2	T	h.ens90	17+:63830414-63830441	CDS	KQIKEIKEV		100	3	CDS	1	CDS	h.ens90	4.18e-05	1.43e-05	3.47	119700	ENSG00000087191	PSMC5	17+:63827993-63828209|63829493-63829563|63829851-63829949|63830132-63830189|63830270-63830501|63830808-63830935|63831035-63831226|63831326-63831425|63831505-63831616|63831723-63831810|63831915-63831969	ATG	CTG	774	6	242	465	1221	729	GGLD
GM11930	1	2020-08-28_Fusion_23057.raw	F1:16047	LQRKVEEV	F1:4522	8	67	67	8	500.793	2	18.67	999.571	0.9	40 37 54 57 66 86 99 99	LQRKVEEV	HCD	F1:4522-F1:16047	2	1	1	T	h.ens90	19-:49908301-49908325	CDS	LQRKVEEV		100	2	CDS	1	CDS	h.ens90	1.46e-05	5.7e-06	3.58	173360	ENSG00000104951	IL4I1	19-:49908238-49909831	ATG	CTG	126	13	20	1482	1569	63	NSAL
GM11930	1	2020-08-28_Fusion_23057.raw	F1:7916	RQM(+15.99)SGAQL	F1:4512	8	59	59	8	453.727	2	18.76	905.439	0	26 31 53 63 65 74 67 96	RQM(+15.99)SGAQL	HCD	F1:4512-F1:7916	2	4	3	T	h.ens90	21+:45940077-45940101	CDS	RQMSGAQI		100	3	CDS	3	CDS	h.ens90	2.51e-05	9.06e-06	4.44	3576300	ENSG00000183570	PCBP3	21+:45849998-45850095|45896207-45896362|45899598-45899622|45900590-45900623|45900996-45901113|45909354-45909486|45910901-45911030|45913950-45914094|45917587-45917629|45929919-45929995|45930785-45930845|45935252-45935305|45940029-45940199|45941669-45941706	ATG	ATC	276	39	44	957	1116	135	INEI
GM11930	1	2020-08-28_Fusion_23057.raw	F1:17284	RQLSPQPST	F1:4563	9	34	34	9	507.272	2	18.76	1012.53	-0.7	32 27 38 37 27 29 52 26 41	RQLSPQPST	HCD	F1:4563-F1:17284	1	1	0	T	h.ens90	11+:59125783-59125810	CDS	RQISPQPST		100	1	CDS	1	CDS	h.ens90	0.00185	0.000126	2.77	167690	ENSG00000189057	FAM111B	11+:59107259-59107296|59108667-59108712|59109539-59109706|59124178-59126302	ATG	GTG	723	68	163	1686	2205	492	PGLW
GM11930	1	2020-08-28_Fusion_23057.raw	F1:20345	RVSNNNQTL	F1:4567	9	54	54	9	523.274	2	18.76	1044.53	1.3	60 47 46 35 30 34 47 92 96	RVSNNNQTL	HCD	F1:4567-F1:20345	1	1	0	T	h.ens90	3-:25729201-25729228	CDS	RVSNNNQTI		100	2	CDS	1	CDS	h.ens90	0.000215	4.61e-05	2.67	323840	ENSG00000151092	NGLY1	3-:25719459-25719635|25720013-25720191|25729132-25729318|25732318-25732483|25733871-25733982|25736003-25736149|25737333-25737455|25739576-25739799|25751097-25751263|25764065-25764311|25778573-25778688|25783259-25783468	ATG	GTG	552	34	140	1515	1965	423	DRYV
GM11930	1	2020-08-28_Fusion_23057.raw	F1:28494	KLM(+15.99)QQQQEV	F1:4545	9	72	72	9	574.293	2	18.78	1146.57	0.3	67 68 78 58 47 48 90 96 99	KLM(+15.99)QQQQEV	HCD	F1:4545-F1:28494	1	1	0	T	h.ens90	7+:138538680-138538707	CDS	KLMQQQQEV		100	2	CDS	1	CDS	h.ens90	3.79e-05	1.33e-05	6.56	719410	ENSG00000122779	TRIM24	7+:138460335-138460912|138504289-138504408|138515211-138515359|138519188-138519321|138525240-138525357|138529115-138529230|138538656-138538803|138551062-138551180|138554697-138554966|138567480-138567654|138570829-138571003|138573506-138573642|138576372-138576445|138577419-138577588|138579203-138579532|138580561-138580694|138581696-138581771|138583849-138583999|138584741-138584951	ATG	ATG	2136	1	701	1020	3153	2106	DHRM
GM11930	1	2020-08-28_Fusion_23057.raw	F1:6471	RVSKAVEV	F1:4569	8	71	71	8	444.269	2	18.83	886.524	-0.3	23 31 59 81 87 89 99 99	RVSKAVEV	HCD	F1:4569-F1:6471	2	1	14	T	h.ens90	12+:25101183-25101207	CDS	RVSKAVEV		100	1	CDS	1	CDS	h.ens90	1.07e-05	4.42e-06	2.66	1559000	ENSG00000118308	LRMP	12+:25004341-25004915|25005240-25005354|25011343-25011551|25015181-25015261|25015349-25015428|25017133-25017292|25020789-25020907|25023870-25023921|25026788-25026866|25030277-25030334|25032141-25032201|25032304-25032369|25033847-25033947|25035652-25035787|25036584-25036686|25037973-25038137|25052234-25052349|25052793-25052956|25061591-25061653|25062819-25062900|25063722-25063816|25066364-25066512…	ATG	ATC	780	9	242	747	1500	729	C*ES
GM11930	1	2020-08-28_Fusion_23057.raw	F1:21515	KVLDTQQKV	F1:4559	9	98	98	9	529.814	2	18.83	1057.61	0.9	100 100 100 100 99 95 96 96 98	KVLDTQQKV	HCD	F1:4559-F1:21515	1	1	0	T	h.ens90	5-:140300534-140300561	CDS	KVIDTQQKV		100	2	CDS	1	CDS	h.ens90	0	0	4.08	4527600	ENSG00000113068	PFDN1	5-:140245973-140246057|140281448-140281533|140300415-140300582|140303040-140303121	ATG	CTG	369	18	95	54	369	288	ELQA
GM11930	1	2020-08-28_Fusion_23057.raw	F1:18865	KQQNVDQAV	F1:4617	9	57	57	9	515.27	2	18.98	1028.53	0.2	26 20 28 35 53 81 76 99 97	KQQNVDQAV	HCD	F1:4617-F1:18865	1	3	0	T	h.ens90	14+:23955098-23955125	CDS	KQQNVDQAV		100	4	CDS	2	CDS	h.ens90	0.000161	3.83e-05	2.62	802990	ENSG00000157326	DHRS4	14+:23953785-23953916|23955034-23955212|23959901-23960003|23965761-23965832|23965931-23965983|23966282-23966417|23967210-23967266|23968756-23968871	ATG	GTG	768	41	205	192	837	618	VSSR
GM11930	1	2020-08-28_Fusion_23057.raw	F1:6070	SQVEGHQV	F1:4618	8	37	37	8	442.217	2	18.98	882.42	-0.9	0 0 82 91 49 21 18 39	SQVEGHQV	HCD	F1:4618-F1:6070	10	1	9	T	h.ens90	2-:73730607-73730631	CDS	SQVEGHQV		100	1	CDS	1	CDS	h.ens90	0.00011	2.7e-05	2.34	204840	ENSG00000144034	TPRKB	2-:73729942-73730029|73730559-73730736|73732162-73732285|73732583-73732700|73734428-73734591|73737301-73737399	ATG	ATC	321	54	44	486	645	135	EYLI
GM11930	1	2020-08-28_Fusion_23057.raw	F1:10669	KQLLAKKL	F1:4633	8	94	94	8	471.33	2	19	940.643	1.5	89 90 99 100 100 99 90 93	KQLLAKKL	HCD	F1:4633-F1:10669	1	16	0	T	h.ens90	1+:179323450-179323474	CDS	KQLIAKKI		100	3	CDS	1	CDS	h.ens90	1.25e-06	8.71e-07	5.1	84423	ENSG00000057252	SOAT1	1+:179293803-179293936|179302676-179302802|179323436-179323495|179335505-179335657|179337836-179337896|179339437-179339545|179341027-179341310|179342113-179342192|179342861-179342943|179343589-179343635|179344946-179345076|179347599-179347697|179348843-179348942|179350295-179350431|179351316-179351462|179353584-179353641	ATG	CTG	1635	38	498	132	1653	1497	RIDI
GM11930	1	2020-08-28_Fusion_23057.raw	F1:15057	AQQLGSHHL	F1:4635	9	52	52	9	495.76	2	19	989.504	2.2	34 51 47 84 31 39 77 37 73	AQQLGSHHL	HCD	F1:4635-F1:15057	1	2	0	T	h.ens90	11+:71483000-71483017|71484311-71484321	CDS	AQQIGSHHI		100	1	CDS	1	CDS	h.ens90	0.000261	5.19e-05	3.37	26031	ENSG00000172890	NADSYN1	11+:71453131-71453381|71455109-71455170|71458427-71458544|71463431-71463485|71464052-71464142|71472448-71472500|71473277-71473366|71473568-71473686|71474394-71474526|71478394-71478469|71480754-71480879|71481355-71481404|71481922-71482025|71482848-71483017|71484311-71484447|71485541-71485648|71490844-71490976|71491833-71491903|71497482-71497611|71498351-71498528|71501301-71501352	ATG	ACG	870	17	263	1302	2121	792	AREL
GM11930	1	2020-08-28_Fusion_23057.raw	F1:24827	HQTQVSQRL	F1:4649	9	79	79	9	548.797	2	19.06	1095.58	0.9	95 92 97 97 98 83 66 31 59	HQTQVSQRL	HCD	F1:4649-F1:24827	2	1	8	T	h.ens90	7-:45104215-45104242	CDS	HQTQVSQRL		100	2	CDS	1	CDS	h.ens90	1.87e-05	7.28e-06	2.65	516470	ENSG00000136270	TBRG4	7-:45100324-45100426|45101257-45101372|45101502-45101614|45101824-45102070|45102346-45102491|45103332-45103443|45104098-45104256|45104537-45104709|45105440-45105764|45108826-45109243|45111642-45111705	ATG	GTG	1107	44	315	921	1896	948	KLSF
GM11930	1	2020-08-28_Fusion_23057.raw	F1:6168	RSVLSHSV	F1:4662	8	64	64	8	442.751	2	19.09	883.487	-0.3	19 25 36 61 83 96 100 100	RSVLSHSV	HCD	F1:4662-F1:6168	2	3	4	T	h.ens90	22-:42817245-42817264|42817728-42817733	CDS	RSVISHSV		100	1	CDS	1	CDS	h.ens90	1.81e-05	6.83e-06	4.47	314740	ENSG00000242247	ARFGAP3	22-:42797587-42797605|42799038-42799160|42807072-42807163|42808766-42808890|42810812-42810944|42817141-42817264|42817728-42817857|42822269-42822409|42823655-42823702|42826939-42826999|42831548-42831636|42834241-42834325|42835361-42835493|42840943-42841016|42847513-42847632|42857113-42857251	ATG	ATG	633	6	196	936	1551	591	FGNC
GM11930	1	2020-08-28_Fusion_23057.raw	F1:22755	LLDKKVEKV	F1:4671	9	99	99	9	536.342	2	19.11	1070.67	0.3	100 100 100 100 100 100 100 99 98	LLDKKVEKV	HCD	F1:4671-F1:22755	1	4	0	T	h.ens90	6+:44252243-44252267|44253044-44253047	CDS	ILDKKVEKV		100	3	CDS	1	CDS	h.ens90	0	0	4.17	8130500	ENSG00000096384	HSP90AB1	6+:44247087-44247195|44248629-44248776|44249376-44249583|44249674-44249834|44250020-44250154|44250290-44250599|44251047-44251213|44251417-44251608|44251736-44251884|44251998-44252267|44253044-44253378|44253488-44253598	ATG	ATC	477	3	146	1707	2175	441	LMKE
GM11930	1	2020-08-28_Fusion_23057.raw	F1:13303	RQLGQRTL	F1:4663	8	81	81	8	486.291	2	19.13	970.567	0.3	98 87 94 62 61 63 89 95	RQLGQRTL	HCD	F1:4663-F1:13303	1	1	0	T	h.ens90	6-:75241235-75241259	CDS	RQIGQRTI		100	3	CDS	1	CDS	h.ens90	4.58e-06	2.26e-06	2.97	12867000	ENSG00000112695	COX7A2	6-:75237929-75237988|75240300-75240385|75241175-75241265|75243716-75243830	ATG	CTG	252	8	67	120	348	204	F*AL
GM11930	1	2020-08-28_Fusion_23057.raw	F1:20334	GQHKDAYQV	F1:4672	9	54	54	9	523.257	2	19.13	1044.5	0.1	26 45 93 36 24 24 55 90 96	GQHKDAYQV	HCD	F1:4672-F1:20334	3	2	5	T	h.ens90	11+:43312190-43312196|43318639-43318660	CDS	GQHKDAYQV		100	3	CDS	1	CDS	h.ens90	0.000215	4.61e-05	1.33	3080900	ENSG00000166181	API5	11+:43312097-43312196|43318639-43318813	ATG	GTG	243	21	50	63	1575	1485	TEQV
GM11930	1	2020-08-28_Fusion_23057.raw	F1:15412	KQVHPDTGL	F1:4725	9	98	98	9	497.77	2	19.14	993.524	0.9	97 95 96 99 100 99 99 99 100	KQVHPDTGL	HCD	F1:4725-F1:15412	1	23	0	T	h.ens90	6+:25727049-25727076	CDS	KQVHPDTGI		100	80	CDS	20	CDS	h.ens90	0	0	2.69	45430000	ENSG00000146047	HIST1H2BA	6+:25726806-25727292	ATG	GTG	384	47	71	141	384	216	YKVL
GM11930	1	2020-08-28_Fusion_23057.raw	F1:29586	RQNKLTYTM(+15.99)	F1:4711	9	69	69	9	585.801	2	19.22	1169.59	1.5	30 25 33 57 83 96 99 100 100	RQNKLTYTM(+15.99)	HCD	F1:4711-F1:29586	2	1	2	T	h.ens90	1-:31271460-31271487	CDS	RQNKLTYTM		100	2	CDS	1	CDS	h.ens90	5.08e-05	1.67e-05	5.34	1549900	ENSG00000060688	SNRNP40	1-:31260071-31260121|31261528-31261632|31267870-31267932|31269157-31269240|31271378-31271499|31281373-31281496|31289253-31289419|31291912-31292006|31293218-31293348|31296610-31296769	ATG	CTG	708	100	126	666	1074	381	VWDL
GM11930	1	2020-08-28_Fusion_23057.raw	F1:18690	RQPQSDPTV	F1:4726	9	67	67	9	514.262	2	19.25	1026.51	-0.1	38 28 28 34 88 98 99 99 99	RQPQSDPTV	HCD	F1:4726-F1:18690	1	1	0	T	h.ens90	6+:42865269-42865296	CDS	RQPQSDPTV		100	2	CDS	1	CDS	h.ens90	6.16e-05	1.94e-05	3.48	637480	ENSG00000112624	BICRAL	6+:42810382-42810401|42822017-42822063|42822795-42822844|42822934-42823003|42828492-42830172|42852091-42852197|42853637-42853738|42855855-42855917|42857090-42857236|42860261-42860356|42862509-42862612|42864658-42865446	ATG	ATC	270	31	49	3063	3240	150	KKAG
GM11930	1	2020-08-28_Fusion_23057.raw	F1:14582	RQKKAELL	F1:4748	8	57	57	8	493.312	2	19.29	984.608	1.2	19 20 29 52 59 84 99 100	RQKKAELL	HCD	F1:4748-F1:14582	5	2	7	T	h.ens90	12+:49519089-49519113	CDS	RQKKAELL		100	1	CDS	1	CDS	h.ens90	2.84e-05	1.01e-05	3.07	70441	ENSG00000123352	SPATS2	12+:49460931-49461037|49484589-49484669|49489464-49489573|49490681-49490731|49494740-49495002|49496832-49497009|49500069-49500205|49514554-49514613|49519072-49519182|49522750-49522853|49524681-49524896|49525943-49526255	ATG	ATG	741	6	232	915	1638	699	ILLS
GM11930	1	2020-08-28_Fusion_23057.raw	F1:10005	KVTATALKT	F1:4766	9	46	46	9	466.793	2	19.3	931.57	1	56 38 28 20 21 30 60 87 80	KVTATALKT	HCD	F1:4766-F1:10005	4	1	5	T	h.ens90	X+:54444103-54444130	CDS	KVTATALKT		100	1	CDS	1	CDS	h.ens90	0.000476	7.23e-05	2.48	44957	ENSG00000158526	TSR2	X+:54440400-54440502|54440689-54440780|54443399-54443491|54444007-54444184|54444415-54444550	ATG	ATC	246	10	62	360	576	189	QRKC
GM11930	1	2020-08-28_Fusion_23057.raw	F1:25318	HLKNTM(+15.99)ETL	F1:4768	9	66	66	9	551.782	2	19.35	1101.55	0.6	90 92 35 23 26 49 83 99 100	HLKNTM(+15.99)ETL	HCD	F1:4768-F1:25318	4	1	4	T	h.ens90	5-:150405093-150405120	CDS	HLKNTMETI		100	1	CDS	1	CDS	h.ens90	6.78e-05	2.08e-05	6.76	620790	ENSG00000019582	CD74	5-:150402239-150402250|150402562-150402625|150404679-150404767|150405084-150405180|150406258-150406321|150406880-150406960|150407151-150407324|150412624-150412929	ATG	CTG	273	25	56	501	891	363	ENLR
GM11930	1	2020-08-28_Fusion_23057.raw	F1:14595	KQKLVEKL	F1:4789	8	59	59	8	493.324	2	19.37	984.633	1	53 70 37 37 38 59 86 92	KQKLVEKL	HCD	F1:4789-F1:14595	1	6	0	T	h.ens90	11+:64353742-64353766	CDS	KQKLVEKI		100	1	CDS	1	CDS	h.ens90	2.51e-05	9.06e-06	4.13	40454	ENSG00000168071	CCDC88B	11+:64340245-64340326|64340606-64340752|64340906-64341018|64341108-64341178|64341269-64341328|64341420-64341504|64341598-64341742|64341993-64342139|64342293-64342375|64342521-64342680|64343178-64343325|64343506-64343615|64343777-64343914|64343996-64345157|64349330-64349458|64349550-64349668|64351159-64351255|64351475-64351616|64352129-64352386|64352743-64352887|64353053-64353240|64353350-64353496…	ATG	CTG	819	83	181	3861	4431	546	LRRE
GM11930	1	2020-08-28_Fusion_23057.raw	F1:5206	SVGPDRKL	F1:4786	8	98	98	8	436.253	2	19.4	870.492	0	99 99 100 99 99 95 95 98	SVGPDRKL	HCD	F1:4786-F1:5206	1	6	0	T	h.ens90	19+:5649089-5649113	CDS	SVGPDRKL		100	2	CDS	2	CDS	h.ens90	7.29e-07	5.98e-07	3.75	366390	ENSG00000160633	SAFB	19+:5623145-5623394|5626404-5626489|5641593-5641658|5641739-5641946|5645336-5645399|5648015-5648043|5648988-5649499|5649925-5649975|5650977-5651072|5653114-5653264|5653337-5653420|5654060-5654200|5654367-5654456|5657240-5657347|5661517-5661808|5664021-5664159|5664396-5664439|5667045-5667164|5667352-5667450|5667819-5667886|5668161-5668291	ATG	CTG	2238	76	661	738	2754	1992	QDTS
GM11930	1	2020-08-28_Fusion_23057.raw	F1:11718	HQSPVSNSV	F1:4800	9	51	51	9	477.735	2	19.4	953.457	-0.8	11 22 46 51 56 58 49 81 87	HQSPVSNSV	HCD	F1:4800-F1:11718	2	1	0	T	h.ens90	1-:24383940-24383967	CDS	HQSPVSNSV		100	2	CDS	1	CDS	h.ens90	0.000288	5.5e-05	3.55	59024	ENSG00000001460	STPG1	1-:24358542-24358619|24360850-24361041|24369673-24369839|24373701-24373810|24379652-24379823|24383901-24384003|24401318-24401456|24413673-24413721	ATG	ATC	864	28	250	225	1005	753	YNVI
GM11930	1	2020-08-28_Fusion_23057.raw	F1:19841	SQTPQPQRV	F1:4777	9	82	82	9	520.778	2	19.4	1039.54	0.9	39 59 99 98 94 85 85 85 94	SQTPQPQRV	HCD	F1:4777-F1:19841	4	1	3	T	h.ens90	6+:33455793-33455820	CDS	SQTPQPQRV		100	1	CDS	1	CDS	h.ens90	1.35e-05	5.37e-06	2.92	700610	ENSG00000197283	SYNGAP1	6+:33454639-33454775|33455029-33456522	ATG	GTG	1044	105	233	693	1422	702	SATL
GM11930	1	2020-08-28_Fusion_23057.raw	F1:17559	RQVTGVTRV	F1:4813	9	88	88	9	508.305	2	19.5	1014.59	1.1	86 85 91 95 71 81 97 93 96	RQVTGVTRV	HCD	F1:4813-F1:17559	1	2	0	T	h.ens90	12-:56713635-56713662	CDS	RQVTGVTRV		100	2	CDS	1	CDS	h.ens90	6.21e-06	2.35e-06	3.05	103880000	ENSG00000196531	NACA	12-:56712537-56712552|56712785-56712908|56713061-56713190|56713536-56713683|56714361-56714439|56714601-56714687|56715870-56721459|56724451-56724523|56725262-56725488	ATG	CTG	411	6	121	2385	2778	366	KLGL
GM11930	1	2020-08-28_Fusion_23057.raw	F1:15222	SQSEVKTDV	F1:4826	9	86	86	9	496.749	2	19.5	991.482	0.7	37 50 99 100 99 98 97 99 99	SQSEVKTDV	HCD	F1:4826-F1:15222	4	1	3	T	h.ens90	12-:45928077-45928104	CDS	SQSEVKTDV		100	2	CDS	1	CDS	h.ens90	8.31e-06	3.25e-06	3.97	577860	ENSG00000139218	SCAF11	12-:45922047-45922194|45922462-45922582|45922935-45923154|45924727-45925074|45926141-45928859|45931505-45931612|45933130-45933232|45934175-45934285|45934446-45934505|45945248-45945313|45948436-45948537|45951649-45951727|45961699-45961857|45964106-45964188|45990352-45990466	ATG	GTG	3447	217	922	1596	4392	2769	ISGL
GM11930	1	2020-08-28_Fusion_23057.raw	F1:8304	KALSGVHTV	F1:4841	9	93	93	9	456.269	2	19.51	910.524	0.2	100 99 99 90 85 92 94 87 96	KALSGVHTV	HCD	F1:4841-F1:8304	1	3	0	T	h.ens90	12+:10506076-10506103	CDS	KAISGVHTV		100	4	CDS	2	CDS	h.ens90	2.03e-06	5.73e-07	4.43	112360	ENSG00000180574	AC068775.1	12+:10505881-10507321	ATG	ATC	1419	58	405	174	1419	1218	STVV
GM11930	1	2020-08-28_Fusion_23057.raw	F1:24575	KQM(+15.99)SVKEDL	F1:4864	9	70	70	9	547.281	2	19.54	1092.55	-0.6	56 66 94 51 46 54 73 99 99	KQM(+15.99)SVKEDL	HCD	F1:4864-F1:24575	3	1	15	T	h.ens90	14+:102030218-102030245	CDS	KQMSVKEDL		100	2	CDS	1	CDS	h.ens90	4.61e-05	1.55e-05	6.03	234130	ENSG00000197102	DYNC1H1	14+:101964643-101964947|101975711-101975799|101979318-101979492|101979718-101979974|101980363-101980550|101983018-101983290|101983381-101983609|101985686-101986763|101987452-101987632|101988702-101988852|101991526-101991673|101994183-101994324|101994672-101994849|101994985-101995096|101995180-101995300|101997034-101997274|101999988-102000144|102000285-102000399|102000953-102001064|102001144-10200…	ATG	CTG	4176	18	1364	9819	13941	4095	VIAD
GM11930	1	2020-08-28_Fusion_23057.raw	F1:19658	RLM(+15.99)DNSTSV	F1:4853	9	66	66	9	519.748	2	19.58	1037.48	-0.5	35 40 47 67 54 71 89 99 100	RLM(+15.99)DNSTSV	HCD	F1:4853-F1:19658	1	1	0	T	h.ens90	5+:37022270-37022297	CDS	RLMDNSTSV		100	1	CDS	1	CDS	h.ens90	6.78e-05	2.08e-05	7.37	502130	ENSG00000164190	NIPBL	5+:36953672-36953760|36955471-36955637|36958103-36958231|36961483-36961583|36962122-36962274|36970875-36971036|36971944-36972041|36975775-36976402|36984675-36986301|36995621-36995804|37000372-37000570|37000816-37000888|37000988-37001078|37002661-37002765|37003260-37003347|37006356-37006588|37007322-37007474|37008007-37008088|37008622-37008723|37010086-37010225|37014682-37014765|37016037-37016170|…	ATG	ATG	2982	7	977	5454	8415	2934	GVHG
GM11930	1	2020-08-28_Fusion_23057.raw	F1:26613	RQVEAM(+15.99)EKL	F1:4870	9	53	53	9	560.294	2	19.58	1118.58	-1.2	18 15 19 52 64 68 73 83 93	RQVEAM(+15.99)EKL	HCD	F1:4870-F1:26613	3	2	4	T	h.ens90	3+:179221079-179221106	CDS	RQVEAMEKL		100	1	CDS	1	CDS	h.ens90	0.000237	4.89e-05	7.64	94632	ENSG00000121879	PIK3CA	3+:179198804-179199177|179199689-179199899|179201289-179201540|179203543-179203789|179204502-179204588|179209594-179209700|179210185-179210338|179210430-179210565|179218209-179218334|179219195-179219277|179219570-179219735|179219948-179220052|179220985-179221157|179224080-179224187|179224699-179224821|179225961-179226040|179229271-179229442|179230003-179230121|179230224-179230376|179234093-179234…	ATG	CTG	1119	7	356	2109	3207	1071	KHLN
GM11930	1	2020-08-28_Fusion_23057.raw	F1:9127	AQYEANKV	F1:4882	8	78	78	8	461.735	2	19.63	921.456	0.1	37 44 94 89 94 86 90 93	AQYEANKV	HCD	F1:4882-F1:9127	2	1	1	T	h.ens90	5+:173112327-173112351	CDS	AQYEANKV		100	1	CDS	1	CDS	h.ens90	5.95e-06	2.78e-06	3.8	71760	ENSG00000164463	CREBRF	5+:173080622-173080784|173086500-173086626|173090314-173091401|173108623-173108818|173110521-173110711|173112305-173112379|173123079-173123202|173133629-173133745	ATG	CTG	531	80	88	1629	1920	267	LKKK
GM11930	1	2020-08-28_Fusion_23057.raw	F1:3195	RLAKADGL	F1:4889	8	71	71	8	422.256	2	19.63	842.497	-0.4	28 38 57 72 84 99 96 98	RLAKADGL	HCD	F1:4889-F1:3195	2	5	10	T	h.ens90	20+:62388332-62388356	CDS	RLAKADGI		100	2	CDS	1	CDS	h.ens90	1.07e-05	4.42e-06	4.07	44429	ENSG00000171858	RPS21	20+:62387115-62387136|62387320-62387388|62387610-62387674|62387842-62387914|62388308-62388364|62388456-62388466	ATG	ATG	69	9	5	210	252	18	DSIL
GM11930	1	2020-08-28_Fusion_23057.raw	F1:20523	KAYSEAHEL	F1:4904	9	99	99	9	524.26	2	19.7	1046.5	1.4	100 100 100 98 99 100 100 100 100	KAYSEAHEL	HCD	F1:4904-F1:20523	1	1	0	T	h.ens90	7-:76329840-76329867	CDS	KAYSEAHEI		100	3	CDS	1	CDS	h.ens90	0	0	4.31	753960	ENSG00000170027	YWHAG	7-:76329576-76330233|76358721-76359030	ATG	GTG	369	26	87	453	744	264	ESSE
GM11930	1	2020-08-28_Fusion_23057.raw	F1:8424	KQVQQPSV	F1:4934	8	53	53	8	457.259	2	19.81	912.503	-0.4	30 25 26 23 37 90 95 98	KQVQQPSV	HCD	F1:4934-F1:8424	3	2	5	T	h.ens90	6+:159748208-159748232	CDS	KQVQQPSV		100	1	CDS	1	CDS	h.ens90	3.65e-05	1.24e-05	2.71	5406200	ENSG00000146457	WTAP	6+:159727576-159727703|159736257-159736295|159738989-159739045|159742087-159742146|159743664-159743792|159748190-159748369|159753459-159753614|159755027-159755611	ATG	ATC	933	11	291	291	1191	876	IQYL
GM11930	1	2020-08-28_Fusion_23057.raw	F1:2413	SSGPERSL	F1:4918	8	98	98	8	416.712	2	19.81	831.409	-0.3	100 100 100 100 100 99 95 94	SSGPERSL	HCD	F1:4918-F1:2413	1	7	0	T	h.ens90	11-:18615037-18615061	CDS	SSGPERSI		100	1	CDS	1	CDS	h.ens90	7.29e-07	5.98e-07	3.73	1756800	ENSG00000179119	SPTY2D1	11-:18609860-18609954|18611476-18611554|18612313-18612488|18614562-18616098|18616874-18616989|18634197-18634401	ATG	GTG	993	49	273	1212	2058	822	NGSS
GM11930	1	2020-08-28_Fusion_23057.raw	F1:6931	HRGPVNTL	F1:4951	8	36	36	8	447.251	2	19.81	892.488	-0.5	11 21 29 25 31 37 50 88	HRGPVNTL	HCD	F1:4951-F1:6931	2	1	3	T	h.ens90	14+:100381656-100381680	CDS	HRGPVNTI		100	1	CDS	1	CDS	h.ens90	0.000118	2.84e-05	3.54	108000	ENSG00000176473	WDR25	14+:100380924-100381761	ATG	CTG	459	118	26	732	1635	879	HLRG
GM11930	1	2020-08-28_Fusion_23057.raw	F1:15219	GQM(+15.99)PSDKTL	F1:4883	9	87	87	9	496.74	2	19.81	991.464	0.9	35 58 100 100 99 99 99 100 100	GQM(+15.99)PSDKTL	HCD	F1:4883-F1:15219	2	10	7	T	h.ens90	2-:219252107-219252134	CDS	GQMPSDKTI		100	21	CDS	7	CDS	h.ens90	7.22e-06	2.79e-06	5.99	4645900	ENSG00000127824	TUBA4A	2-:219250351-219251323|219251564-219251713|219252007-219252230|219254094-219254505	ATG	ATG	1302	18	406	99	1347	1221	IQPD
GM11930	1	2020-08-28_Fusion_23057.raw	F1:16526	GQM(+15.99)QDARAL	F1:4935	9	62	62	9	503.243	2	19.81	1004.47	0.3	15 0 96 91 92 90 45 44 93	GQM(+15.99)QDARAL	HCD	F1:4935-F1:16526	4	1	8	T	h.ens90	19-:3496601-3496628	CDS	GQMQDARAI		100	1	CDS	1	CDS	h.ens90	9.94e-05	2.76e-05	5.83	137630	ENSG00000129932	DOHH	19-:3496484-3496856	ATG	CTG	330	62	38	186	909	696	AYCL
GM11930	1	2020-08-28_Fusion_23057.raw	F1:15791	RQGPVNQTV	F1:4945	9	60	60	9	499.773	2	19.84	997.53	0.2	29 33 54 53 58 53 69 99 97	RQGPVNQTV	HCD	F1:4945-F1:15791	1	1	0	T	h.ens90	3-:78670245-78670272	CDS	RQGPVNQTV		100	1	CDS	1	CDS	h.ens90	0.000121	3.15e-05	3.91	641500	ENSG00000169855	ROBO1	3-:78598912-78598927|78600112-78600309|78606732-78607041|78614647-78614800|78617634-78618041|78627320-78627569|78631160-78631305|78633934-78634042|78635772-78636108|78639743-78639898|78646147-78646190|78647628-78647655|78651731-78651929|78657097-78657269|78659685-78659807|78661029-78661261|78661992-78662114|78667882-78668049|78668133-78668302|78668483-78668565|78670095-78670301|78685745-78685917|…	ATG	GTG	3954	123	1185	1371	4956	3558	PPVI
GM11930	1	2020-08-28_Fusion_23057.raw	F1:13267	GQRPQESGL	F1:4953	9	64	64	9	486.249	2	19.84	970.483	0.2	12 0 83 54 49 82 99 100 100	GQRPQESGL	HCD	F1:4953-F1:13267	4	1	9	T	h.ens90	10+:30439235-30439262	CDS	GQRPQESGI		100	1	CDS	1	CDS	h.ens90	8.21e-05	2.4e-05	3.88	243530	ENSG00000107968	MAP3K8	10+:30434161-30434378|30438915-30439274|30447781-30447949|30450257-30450519|30451637-30451744|30458083-30458236|30459254-30459501|30460705-30460836	ATG	GTG	1260	51	359	297	1404	1080	KHFY
GM11930	1	2020-08-28_Fusion_23057.raw	F1:22418	KLPEAQQRV	F1:4954	9	78	78	9	534.812	2	19.84	1067.61	0.8	87 88 98 97 93 79 76 29 54	KLPEAQQRV	HCD	F1:4954-F1:22418	1	1	0	T	h.ens90	13+:111244292-111244294|111267547-111267572	CDS	KLPEAQQRV		100	1	CDS	1	CDS	h.ens90	2.07e-05	8e-06	3.87	219020	ENSG00000102606	ARHGEF7	13+:111115061-111115691|111153904-111153991|111205288-111205373|111209871-111210002|111217678-111217880|111233204-111233293|111243871-111243966|111244198-111244294|111267547-111267670|111273813-111273952|111274730-111274790|111275531-111275678|111277586-111277673|111280271-111280350|111280537-111280677|111283138-111283363|111286146-111286240|111288353-111288443|111292117-111292332	ATG	ATG	1431	10	457	1011	2412	1374	EECT
GM11930	1	2020-08-28_Fusion_23057.raw	F1:29034	RQLDEQQKL	F1:4959	9	60	60	9	579.317	2	19.84	1156.62	0.2	27 28 51 83 80 44 71 70 86	RQLDEQQKL	HCD	F1:4959-F1:29034	2	1	1	T	h.ens90	2-:171050129-171050156	CDS	RQIDEQQKL		100	2	CDS	1	CDS	h.ens90	0.000121	3.15e-05	4.94	423830	ENSG00000198586	TLK1	2-:170993779-170993956|170996652-170996760|170997711-170997823|171006146-171006282|171006473-171006643|171006799-171006889|171006971-171007063|171011372-171011454|171014850-171014948|171028338-171028405|171046173-171046362|171049813-171049950|171050063-171050174|171053760-171053853|171055082-171055172|171056470-171056566|171058150-171058197|171059923-171059986|171061080-171061156|171082780-171082…	ATG	CTG	1650	33	507	750	2301	1524	CDLR
GM11930	1	2020-08-28_Fusion_23057.raw	F1:5962	HLVKANSL	F1:4981	8	84	84	8	441.264	2	19.92	880.513	0.2	97 99 99 82 67 63 71 95	HLVKANSL	HCD	F1:4981-F1:5962	1	2	0	T	h.ens90	8-:27752515-27752539	CDS	HLVKANSI		100	1	CDS	1	CDS	h.ens90	3.48e-06	1.83e-06	4.85	247560	ENSG00000147419	CCDC25	8-:27748244-27748279|27752511-27752587|27756718-27756770|27762418-27762458|27765203-27765251|27772512-27772639	ATG	ATG	75	4	12	216	627	387	MDCA
GM11930	1	2020-08-28_Fusion_23057.raw	F1:22697	RLQQTQAQV	F1:5002	9	62	62	9	536.299	2	19.98	1070.58	0.4	30 34 37 48 65 67 90 91 97	RLQQTQAQV	HCD	F1:5002-F1:22697	1	2	0	T	h.ens90	12-:6466230-6466257	CDS	RLQQTQAQV		100	4	CDS	2	CDS	h.ens90	9.94e-05	2.76e-05	4.12	789910	ENSG00000139190	VAMP1	12-:6464875-6464941|6465841-6466000|6466224-6466351|6470529-6470672	ATG	ATG	273	5	76	96	357	234	TSNR
GM11930	1	2020-08-28_Fusion_23057.raw	F1:16393	ARSLKTNTL	F1:5027	9	40	40	9	502.298	2	20.01	1002.58	-1.5	0 0 25 34 43 51 51 86 75	ARSLKTNTL	HCD	F1:5027-F1:16393	4	8	5	T	h.ens90	19+:17219327-17219354	CDS	ARSLKTNTL		100	1	CDS	1	CDS	h.ens90	0.000917	9.72e-05	4.63	194150	ENSG00000053501	USE1	19+:17215393-17215507|17215801-17215851|17215991-17216070|17216168-17216321|17217452-17217462|17218363-17218391|17219212-17219387|17219630-17219813	ATG	CTG	255	4	71	537	780	216	MLGL
GM11930	1	2020-08-28_Fusion_23057.raw	F1:8711	VQVEQSKV	F1:5034	8	94	94	8	458.758	2	20.03	915.503	-1.2	89 85 97 97 95 97 95 97	VQVEQSKV	HCD	F1:5034-F1:8711	1	5	0	T	h.ens90	7+:35863652-35863658|35872665-35872683	CDS	VQVEQSKV		100	1	CDS	1	CDS	h.ens90	1.25e-06	8.71e-07	3.92	115590	ENSG00000122545	SEPT7	7+:35801009-35801270|35832797-35832900|35863551-35863658|35872665-35872766|35873640-35873775|35879822-35879940|35882483-35882576|35883890-35883987|35885827-35885879|35890667-35890793|35898247-35898383|35903075-35903215|35904253-35904293	ATG	ATC	1155	37	339	162	1206	1020	IKKT
GM11930	1	2020-08-28_Fusion_23057.raw	F1:18493	SQNALDHKL	F1:5032	9	86	86	9	513.273	2	20.06	1024.53	0.2	45 46 93 100 100 100 99 99 100	SQNALDHKL	HCD	F1:5032-F1:18493	1	1	0	T	h.ens90	8-:123328463-123328490	CDS	SQNAIDHKI		100	2	CDS	1	CDS	h.ens90	8.31e-06	3.25e-06	4.34	876640	ENSG00000156802	ATAD2	8-:123321133-123321175|123322937-123323066|123325892-123326026|123328189-123328579|123333877-123334021|123334199-123334322|123336372-123336532|123337624-123337821|123339310-123339446|123344883-123345069|123346085-123346272|123346617-123346750|123347091-123347406|123348182-123348273|123349284-123349444|123356388-123356477|123357561-123357736|123359220-123359336|123359576-123359685|123361538-123361…	ATG	GTG	798	64	192	3567	4173	579	AKDD
GM11930	1	2020-08-28_Fusion_23057.raw	F1:24071	GQYM(+15.99)GQLKM(+15.99)	F1:5029	9	77	77	9	544.25	2	20.06	1086.48	0.7	30 50 99 99 65 61 98 99 99	GQYM(+15.99)GQLKM(+15.99)	HCD	F1:5029-F1:24071	4	1	6	T	h.ens90	3-:133655326-133655353	CDS	GQYMGQLKM		100	2	CDS	1	CDS	h.ens90	2.29e-05	8.75e-06	10.28	1822700	ENSG00000163781	TOPBP1	3-:133601249-133601393|133608534-133608696|133608872-133608962|133611003-133611141|133612388-133612552|133616813-133616925|133617159-133617326|133618212-133618433|133620154-133620347|133623090-133623193|133623310-133623457|133624051-133624175|133628361-133628471|133628559-133628733|133637875-133638162|133639958-133640170|133643199-133643372|133644019-133644363|133649382-133649633|133649779-133649…	ATG	GTG	3996	35	1287	678	4569	3864	VKHG
GM11930	1	2020-08-28_Fusion_23057.raw	F1:19121	RSHAGYQTL	F1:5048	9	77	77	9	516.765	2	20.11	1031.51	-0.3	54 50 50 80 84 89 88 100 100	RSHAGYQTL	HCD	F1:5048-F1:19121	1	1	0	T	h.ens90	13+:113322391-113322418	CDS	RSHAGYQTI		100	3	CDS	1	CDS	h.ens90	2.29e-05	8.75e-06	3.03	932790	ENSG00000185896	LAMP1	13+:113297242-113297495|113306484-113306606|113309642-113309862|113310708-113310867|113319468-113319656|113320344-113320470|113321403-113321470|113321556-113321727|113322281-113322421	ATG	ATC	111	27	0	1224	1254	3	VGRK
GM11930	1	2020-08-28_Fusion_23057.raw	F1:11721	AQYSHHVL	F1:5071	8	65	65	8	477.743	2	20.11	953.472	-0.8	47 36 80 33 32 97 98 99	AQYSHHVL	HCD	F1:5071-F1:11721	2	1	1	T	h.ens90	8+:131968294-131968318	CDS	AQYSHHVI		100	1	CDS	1	CDS	h.ens90	1.68e-05	6.44e-06	4.22	74520	ENSG00000132294	EFR3A	8+:131904087-131904322|131940498-131940575|131944744-131944872|131946482-131946633|131949968-131950090|131953817-131953967|131955767-131955905|131959584-131959663|131968294-131968430|131970475-131970643|131976026-131976141|131977040-131977092|131978846-131979019|131979345-131979421|131984138-131984300|131984928-131985060|131986193-131986261|131987574-131987702|131996405-131996497|132001758-132001…	ATG	ATG	1626	5	528	855	2466	1587	CLLQ
GM11930	1	2020-08-28_Fusion_23057.raw	F1:13678	KQTEATNAL	F1:5069	9	72	72	9	488.26	2	20.13	974.503	1.8	48 42 67 86 82 64 66 98 99	KQTEATNAL	HCD	F1:5069-F1:13678	1	1	0	T	h.ens90	12-:121548905-121548932	CDS	KQTEATNAI		100	1	CDS	1	CDS	h.ens90	3.79e-05	1.33e-05	3.34	157610	ENSG00000089094	KDM2B	12-:121430397-121430469|121453119-121453344|121494578-121494665|121509566-121510039|121513275-121513402|121520984-121521100|121532805-121532959|121534496-121534590|121548876-121548983|121549459-121549638|121574546-121574593|121575780-121575859|121578801-121578946|121580785-121580944	ATG	CTG	1428	8	458	627	4011	3357	HLKE
GM11930	1	2020-08-28_Fusion_23057.raw	F1:8709	RQVQGSEL	F1:5066	8	81	81	8	458.747	2	20.16	915.477	1.6	85 45 62 68 93 98 100 100	RQVQGSEL	HCD	F1:5066-F1:8709	1	3	0	T	h.ens90	8-:144424978-144425002	CDS	RQVQGSEI		100	2	CDS	1	CDS	h.ens90	4.58e-06	2.26e-06	3.74	1838100	ENSG00000160948	VPS28	8-:144423886-144424132|144424214-144424268|144424717-144424819|144424945-144425051|144425682-144425772|144426025-144426180	ATG	CTG	558	33	144	243	702	435	KAAF
GM11930	1	2020-08-28_Fusion_23057.raw	F1:9388	KQLEGHTL	F1:5076	8	85	85	8	463.26	2	20.16	924.503	1.6	96 83 53 68 87 93 100 100	KQLEGHTL	HCD	F1:5076-F1:9388	1	3	0	T	h.ens90	11+:67612205-67612229	CDS	KQIEGHTI		100	1	CDS	1	CDS	h.ens90	3.16e-06	1.71e-06	3.22	321350	ENSG00000167792	NDUFV1	11+:67606986-67607076|67608395-67608478|67608551-67608722|67609451-67609635|67610380-67610570|67610994-67611207|67611402-67611569|67611896-67611978|67612119-67612265|67612371-67612458	ATG	ATC	210	21	40	1248	1395	123	WEIS
GM11930	1	2020-08-28_Fusion_23057.raw	F1:21597	RLKDTENAL	F1:5077	9	65	65	9	530.294	2	20.16	1058.57	2.2	29 35 37 62 70 84 78 99 100	RLKDTENAL	HCD	F1:5077-F1:21597	2	1	4	T	h.ens90	3+:193658982-193658995|193659481-193659495	CDS	RLKDTENAI		100	1	CDS	1	CDS	h.ens90	7.46e-05	2.24e-05	5.08	195480	ENSG00000198836	OPA1	3+:193593167-193593409|193614722-193615041|193615673-193615770|193617177-193617285|193617783-193617837|193618868-193618936|193626091-193626202|193631611-193631665|193635417-193635522|193637194-193637281|193637951-193638065|193642764-193642845|193642974-193643049|193643372-193643444|193643527-193643627|193643974-193644105|193645552-193645625|193645727-193645800|193647064-193647180|193648069-193648…	ATG	CTG	642	7	197	2373	2994	594	ALQA
GM11930	1	2020-08-28_Fusion_23057.raw	F1:10694	GQSTVNHSL	F1:5087	9	72	72	9	471.737	2	20.19	941.457	2	23 32 96 87 85 93 61 77 95	GQSTVNHSL	HCD	F1:5087-F1:10694	2	1	5	T	h.ens90	7-:152176440-152176467	CDS	GQSTVNHSL		100	1	CDS	1	CDS	h.ens90	3.79e-05	1.33e-05	4.57	127310	ENSG00000055609	KMT2C	7-:152136831-152136924|152138795-152138904|152139185-152139259|152139674-152139791|152144712-152144881|152145152-152145295|152146598-152146735|152148032-152149152|152150899-152151007|152151441-152151581|152152704-152152954|152154009-152154146|152154266-152154445|152155909-152156057|152156204-152156346|152158862-152159072|152162116-152163826|152167145-152167378|152169185-152169249|152171263-152171…	ATG	GTG	5832	27	1907	8985	14736	5724	GLIP
GM11930	1	2020-08-28_Fusion_23057.raw	F1:18223	RQHVLTRL	F1:5096	8	79	79	8	511.816	2	20.24	1021.61	3.5	94 90 96 98 98 63 33 61	RQHVLTRL	HCD	F1:5096-F1:18223	3	4	11	T	h.ens90	12-:6582163-6582187	CDS	RQHVLTRI		100	4	CDS	2	CDS	h.ens90	5.46e-06	2.6e-06	4.13	206770	ENSG00000111642	CHD4	12-:6570675-6570693|6570868-6571032|6573073-6573269|6577784-6577917|6578028-6578137|6578408-6578546|6578845-6578917|6581043-6581173|6581290-6581388|6581648-6581814|6582136-6582281|6582614-6582748|6582847-6582936|6583026-6583378|6587383-6587559|6587711-6587949|6588297-6588422|6591465-6591583|6591693-6591825|6591915-6592057|6592392-6592566|6592695-6592817|6593090-6593228|6593415-6593616|6594458-659…	ATG	CTG	1350	25	416	4464	5739	1251	EGLS
GM11930	1	2020-08-28_Fusion_23057.raw	F1:18725	RQLRQEVV	F1:5100	8	83	83	8	514.305	2	20.27	1026.59	2.2	92 79 93 67 56 82 98 100	RQLRQEVV	HCD	F1:5100-F1:18725	1	2	0	T	h.ens90	19+:10989437-10989443|10991149-10991167	CDS	RQLRQEVV		100	2	CDS	2	CDS	h.ens90	3.82e-06	1.97e-06	4.29	522100	ENSG00000127616	SMARCA4	19+:10961002-10961174|10980776-10980852|10984120-10984373|10985272-10985405|10986188-10986593|10986904-10987003|10987665-10987924|10989316-10989443|10991149-10991323|10994827-10995001|10996212-10996380|10996493-10996544|11003028-11003159|11003339-11003397|11007901-11008023|11010380-11010531|11012948-11013112|11018956-11019023|11019590-11019701|11021724-11021967|11023517-11023631|11024330-11024438…	ATG	CTG	3921	72	1226	1239	4944	3681	LNFQ
GM11930	1	2020-08-28_Fusion_23057.raw	F1:8263	FRSASASSV	F1:5122	9	61	61	9	456.234	2	20.29	910.451	3.1	21 20 33 50 61 75 91 100 100	FRSASASSV	HCD	F1:5122-F1:8263	2	1	6	T	h.ens90	3+:5187914-5187941	CDS	FRSASASSV		100	1	CDS	1	CDS	h.ens90	0.000109	2.95e-05	5	327740	ENSG00000134109	EDEM1	3+:5187503-5187944	ATG	ATG	87	19	0	132	162	3	STSA
GM11930	1	2020-08-28_Fusion_23057.raw	F1:17647	KQRNGTLTV	F1:5125	9	57	57	9	508.796	2	20.32	1015.58	-0.7	92 80 0 0 27 42 78 99 99	KQRNGTLTV	HCD	F1:5125-F1:17647	6	3	8	T	h.ens90	14-:105600595-105600622	CDS	KQRNGTLTV		100	1	CDS	1	CDS	h.ens90	0.000161	3.83e-05	2.61	276750	ENSG00000211891	IGHE	14-:105597690-105597774|105597858-105597980|105600073-105600397|105600480-105600804|105600890-105601211|105601418-105601728	ATG	GTG	1020	116	214	813	1485	645	RKEE
GM11930	1	2020-08-28_Fusion_23057.raw	F1:22011	ALM(+15.99)RSPQM(+15.99)V	F1:5108	9	29	29	9	532.765	2	20.32	1063.52	0.1	23 27 79 37 36 0 0 23 44	ALM(+15.99)RSPQM(+15.99)V	HCD	F1:5108-F1:22011	5	1	2	T	h.ens90	3+:41225396-41225423	CDS	AIMRSPQMV		100	1	CDS	1	CDS	h.ens90	0.00312	0.000151	10.27	167020	ENSG00000168036	CTNNB1	3+:41224029-41224081|41224525-41224753|41224953-41225207|41225333-41225572|41225659-41225861|41227207-41227352|41233340-41233444|41233528-41233867|41234138-41234297|41235723-41235843|41236348-41236499|41236587-41236709|41238015-41238076|41239133-41239342	ATG	ATG	1827	13	586	558	2346	1761	ASRH
GM11930	1	2020-08-28_Fusion_23057.raw	F1:26688	KM(+15.99)HARDFTV	F1:5123	9	81	81	9	560.782	2	20.32	1119.55	0.1	98 99 97 82 35 54 75 99 98	KM(+15.99)HARDFTV	HCD	F1:5123-F1:26688	1	6	0	T	h.ens90	3+:186787228-186787255	CDS	KMHARDFTV		100	2	CDS	2	CDS	h.ens90	1.51e-05	5.97e-06	5.09	978800	ENSG00000156976	EIF4A2	3+:186783595-186783639|186784428-186784477|186784563-186784696|186784961-186785101|186785882-186786051|186786163-186786273|186786501-186786645|186787126-186787264|186787494-186787584|186787802-186787882|186789124-186789269	ATG	CTG	540	63	107	873	1224	324	WLTE
GM11930	1	2020-08-28_Fusion_23057.raw	F1:9287	RQGPAAEPV	F1:5139	9	66	66	9	462.749	2	20.34	923.482	0.7	38 29 35 39 70 95 98 98 99	RQGPAAEPV	HCD	F1:5139-F1:9287	1	1	0	T	h.ens90	17+:45230623-45230650	OffFrame	RQGPAAEPV		100	1	OffFrame	1	OffFrame	h.ens90	0.337	0.135	4.6	475580	ENSG00000184922	FMNL1	17+:45221886-45222253|45230603-45230653	CTG	CTG	48	6	0	149	3303	3127	ELAP
GM11930	1	2020-08-28_Fusion_23057.raw	F1:11263	AAM(+15.99)SVAQRV	F1:5126	9	65	65	9	474.751	2	20.37	947.486	0.9	53 52 65 95 72 64 62 60 67	AAM(+15.99)SVAQRV	HCD	F1:5126-F1:11263	2	1	4	T	h.ens90	4-:24570739-24570766	CDS	AAMSVAQRV		100	1	CDS	1	CDS	h.ens90	7.46e-05	2.24e-05	7.25	2280100	ENSG00000109606	DHX15	4-:24527923-24528041|24529600-24529770|24532863-24533054|24537050-24537173|24540107-24540299|24540839-24540948|24541872-24542022|24542939-24543026|24548854-24549022|24554724-24554943|24556250-24556410|24570653-24570847|24576242-24576678|24584322-24584549	ATG	GTG	1857	19	590	588	2388	1773	PRRV
GM11930	1	2020-08-28_Fusion_23057.raw	F1:20540	QQHSGQHLL	F1:5158	9	73	73	9	524.27	2	20.39	1046.53	0.3	44 48 91 94 47 58 75 99 100	QQHSGQHLL	HCD	F1:5158-F1:20540	1	1	0	T	h.ens90	17-:42957181-42957195|42961191-42961204	CDS	QQHSGQHLI		100	1	CDS	1	CDS	h.ens90	3.43e-05	1.22e-05	3.13	233440	ENSG00000108825	PTGES3L-AARSD1	17-:42950592-42950728|42951799-42951894|42953723-42953778|42954875-42954967|42955157-42955224|42955841-42955972|42956203-42956320|42956403-42956560|42957137-42957195|42961191-42961351|42964105-42964237|42970288-42970342|42971606-42971696|42979169-42979268|42979377-42979444|42979549-42979663|42980045-42980230	ATG	ATG	924	1	297	840	1761	894	FDHM
GM11930	1	2020-08-28_Fusion_23057.raw	F1:23645	RLM(+15.99)NDM(+15.99)TAV	F1:5150	9	55	55	9	541.752	2	20.39	1081.49	0.5	31 32 36 44 59 48 59 95 97	RLM(+15.99)NDM(+15.99)TAV	HCD	F1:5150-F1:23645	1	1	0	T	h.ens90	13-:31151740-31151742|31152851-31152876	CDS	RLMNDMTAV		100	1	CDS	1	CDS	h.ens90	0.000195	4.34e-05	10.96	1401800	ENSG00000120694	HSPH1	13-:31137317-31137524|31138406-31138568|31138780-31138900|31138999-31139107|31140183-31140309|31141121-31141259|31143791-31143923|31145562-31145768|31147958-31148092|31148373-31148480|31149953-31150182|31150946-31151191|31151608-31151742|31152851-31152951|31154632-31154755|31155513-31155654|31158805-31158863|31161475-31161855	ATG	GTG	2220	49	681	510	2583	2046	LNCL
GM11930	1	2020-08-28_Fusion_23057.raw	F1:19136	HLSHLAQQV	F1:5154	9	89	89	9	516.783	2	20.39	1031.55	0.6	86 89 85 84 93 90 89 90 96	HLSHLAQQV	HCD	F1:5154-F1:19136	1	2	0	T	h.ens90	12+:50780214-50780238|50795908-50795911	CDS	HISHIAQQV		100	2	CDS	1	CDS	h.ens90	5.27e-06	1.94e-06	6.07	953710	ENSG00000123268	ATF1	12+:50764292-50764307|50780139-50780238|50795908-50796009|50809455-50809589|50814009-50814192|50814279-50814439|50819634-50819779	ATG	ACG	816	23	239	69	816	720	VQGA
GM11930	1	2020-08-28_Fusion_23057.raw	F1:13401	RSALPTKTV	F1:5157	9	75	75	9	486.796	2	20.41	971.576	1.4	39 35 54 81 85 94 100 98 97	RSALPTKTV	HCD	F1:5157-F1:13401	1	1	0	T	h.ens90	17+:36492853-36492880	CDS	RSALPTKTV		100	1	CDS	1	CDS	h.ens90	2.81e-05	1.04e-05	4.01	1523900	ENSG00000273611	ZNHIT3	17+:36486678-36486785|36486934-36486966|36492812-36492899|36493925-36494006|36495222-36495404	ATG	GTG	468	53	93	159	468	282	EKKI
GM11930	1	2020-08-28_Fusion_23057.raw	F1:7507	AQAKLEKL	F1:5164	8	85	85	8	450.779	2	20.44	899.544	-0.1	62 56 95 91 95 98 88 96	AQAKLEKL	HCD	F1:5164-F1:7507	2	14	0	T	h.ens90	9-:18404-18428	CDS	AQAKIEKI		100	2	CDS	1	CDS	h.ens90	3.16e-06	1.71e-06	4.11	315890	ENSG00000181404	WASHC1	9-:14806-14940|15080-15149|15908-16061|16717-16876|16964-17166|17343-17479|17718-17855|18027-18174|18380-18492|24850-25004|29601-29662	ATG	GTG	1302	39	386	213	1398	1161	KVSL
GM11930	1	2020-08-28_Fusion_23057.raw	F1:22838	KLTDLKQKV	F1:5182	9	79	79	9	536.841	2	20.45	1071.66	1.5	99 98 93 92 58 58 87 55 72	KLTDLKQKV	HCD	F1:5182-F1:22838	2	5	0	T	h.ens90	7+:74749038-74749065	CDS	KITDLKQKV		100	3	CDS	1	CDS	h.ens90	1.87e-05	7.28e-06	4.7	106420	ENSG00000263001	GTF2I	7+:74657719-74658068|74689123-74689227|74690972-74691111|74698960-74699095|74700246-74700430|74700605-74700634|74705163-74705218|74706389-74706433|74711031-74711109|74714856-74714916|74716893-74716950|74718878-74718941|74728785-74728896|74730228-74730294|74732478-74732662|74733922-74733981|74735460-74735532|74736499-74736683|74738044-74738103|74743448-74743520|74744757-74744941|74745882-74745941|…	ATG	GTG	1029	72	261	2184	2997	786	AWNA
GM11930	1	2020-08-28_Fusion_23057.raw	F1:24570	RLYTGM(+15.99)HTV	F1:5166	9	57	57	9	547.277	2	20.48	1092.54	1.2	32 33 34 31 34 77 87 92 99	RLYTGM(+15.99)HTV	HCD	F1:5166-F1:24570	1	2	0	T	h.ens90	2+:222525003-222525030	CDS	RLYTGMHTV		100	1	CDS	1	CDS	h.ens90	0.000161	3.83e-05	7.55	1968300	ENSG00000163082	SGPP2	2+:222424518-222424821|222474567-222474726|222521766-222521946|222524943-222525033|222558346-222558898	ATG	GTG	618	12	184	618	1200	555	VCLS
GM11930	1	2020-08-28_Fusion_23057.raw	F1:3636	HTGPVRAL	F1:5180	8	99	99	8	425.748	2	20.5	849.482	0.3	100 100 100 99 99 99 100 100	HTGPVRAL	HCD	F1:5180-F1:3636	1	2	0	T	h.ens90	4-:82878747-82878771	CDS	HTGPVRAL		100	1	CDS	1	CDS	h.ens90	5.98e-07	5.29e-07	4.21	4158100	ENSG00000138674	SEC31A	4-:82819073-82819253|82821036-82821108|82824554-82824674|82827368-82827632|82828999-82829058|82842139-82842481|82844385-82844509|82848803-82848977|82851430-82851604|82853569-82853715|82854902-82855029|82856951-82857130|82857688-82857764|82863317-82863392|82864361-82864598|82866807-82866960|82867154-82867316|82870324-82870424|82871943-82872086|82874610-82874751|82875726-82875822|82878729-82878928|…	ATG	GTG	3312	42	1053	360	3663	3279	QNDK
GM11930	1	2020-08-28_Fusion_23057.raw	F1:8485	KQLQVKAV	F1:5211	8	57	57	8	457.295	2	20.53	912.576	-0.2	37 23 29 30 70 95 94 85	KQLQVKAV	HCD	F1:5211-F1:8485	1	2	0	T	h.ens90	15+:90961691-90961715	CDS	KQLQVKAV		100	1	CDS	1	CDS	h.ens90	2.84e-05	1.01e-05	3.43	88820	ENSG00000166965	RCCD1	15+:90954870-90954948|90956611-90956900|90957112-90957503|90957603-90957725|90959899-90959998|90960327-90960498|90961024-90961054|90961617-90961769	ATG	GTG	240	54	17	1053	1131	54	YFVD
GM11930	1	2020-08-28_Fusion_23057.raw	F1:12847	HQQVVSRL	F1:5209	8	81	81	8	483.778	2	20.53	965.541	0	94 92 95 97 88 52 42 93	HQQVVSRL	HCD	F1:5209-F1:12847	1	2	0	T	h.ens90	17+:74749059-74749083	CDS	HQQVVSRI		100	2	CDS	1	CDS	h.ens90	4.58e-06	2.26e-06	3.73	123610	ENSG00000109062	SLC9A3R1	17+:74748600-74749392	ATG	GTG	546	71	102	213	1077	840	EKET
GM11930	1	2020-08-28_Fusion_23057.raw	F1:14978	KQGPM(+15.99)TQAL	F1:5186	9	55	55	9	495.258	2	20.53	988.501	-0.2	46 33 52 43 42 40 48 97 99	KQGPM(+15.99)TQAL	HCD	F1:5186-F1:14978	1	1	0	T	h.ens90	15+:85585799-85585823|85639373-85639376	CDS	KQGPMTQAI		100	1	CDS	1	CDS	h.ens90	0.000195	4.34e-05	6.48	1059900	ENSG00000170776	AKAP13	15+:85380752-85380798|85485709-85485753|85521427-85521575|85533583-85533880|85543771-85543955|85575130-85575329|85578929-85582107|85585701-85585823|85639373-85639449|85645817-85645954|85655416-85655787|85658536-85658590|85664562-85664755|85669721-85669830|85682157-85682212|85684740-85684873|85693276-85693451|85708018-85708086|85710578-85710645|85715787-85715923|85717289-85717402|85718006-85718159…	ATG	ATG	4308	1	1425	4137	8454	4290	TLKM
GM11930	1	2020-08-28_Fusion_23057.raw	F1:1906	HTGVGRSL	F1:5224	8	44	44	8	413.73	2	20.56	825.446	-1.4	0 0 37 35 37 53 94 98	HTGVGRSL	HCD	F1:5224-F1:1906	5	4	10	T	h.ens90	19+:10087021-10087045	CDS	HTGVGRSI		100	1	CDS	1	CDS	h.ens90	6.69e-05	1.92e-05	2.15	107310	ENSG00000130813	C19orf66	19+:10086127-10086448|10086928-10087052|10087250-10087426	ATG	ATG	228	7	60	114	876	738	FGSD
GM11930	1	2020-08-28_Fusion_23057.raw	F1:11740	SQHGLSKVV	F1:5222	9	69	69	9	477.772	2	20.56	953.529	-0.9	21 36 88 61 59 72 91 100 100	SQHGLSKVV	HCD	F1:5222-F1:11740	4	1	5	T	h.ens90	7-:22976739-22976766	CDS	SQHGLSKVV		100	2	CDS	1	CDS	h.ens90	5.08e-05	1.67e-05	3.7	93286	ENSG00000122591	FAM126A	7-:22946978-22947247|22960255-22960415|22961234-22961322|22964414-22964531|22976209-22976305|22976692-22976808|22977340-22977421|22978268-22978448|22983943-22984045|23013924-23014113	ATG	CTG	828	8	258	456	1566	1083	ESAL
GM11930	1	2020-08-28_Fusion_23057.raw	F1:22816	RVTPTRTEL	F1:5219	9	72	72	9	536.808	2	20.57	1071.6	-1.5	96 94 95 50 51 56 56 60 92	RVTPTRTEL	HCD	F1:5219-F1:22816	1	2	0	T	h.ens90	11+:75400780-75400807	CDS	RVTPTRTEI		100	2	CDS	1	CDS	h.ens90	3.79e-05	1.33e-05	4.39	698640	ENSG00000149273	RPS3	11+:75399487-75399577|75400693-75400824|75401639-75401733|75402351-75402446|75404019-75404207|75404671-75404865	ATG	GTG	732	39	195	117	780	636	GVEV
GM11930	1	2020-08-28_Fusion_23057.raw	F1:10469	SQDPGTHVV	F1:5250	9	86	86	9	470.23	2	20.65	938.446	-0.4	54 61 99 98 93 92 89 93 97	SQDPGTHVV	HCD	F1:5250-F1:10469	1	2	0	T	h.ens90	17+:67736010-67736023|67736665-67736679	CDS	SQDPGTHVV		100	1	CDS	1	CDS	h.ens90	8.31e-06	3.25e-06	4.45	430720	ENSG00000130935	NOL11	17+:67717920-67718088|67719673-67719787|67719905-67719962|67721377-67721526|67722579-67722637|67724048-67724193|67726459-67726648|67734362-67734439|67735899-67736023|67736665-67736754|67737070-67737145|67737507-67737692|67737846-67737972|67738121-67738355|67738931-67739010|67739515-67739608|67743478-67743586|67743742-67743859	ATG	GTG	1203	28	363	1041	2160	1092	KLKH
GM11930	1	2020-08-28_Fusion_23057.raw	F1:23286	RLQESVM(+15.99)EA	F1:5240	9	58	58	9	539.763	2	20.65	1077.51	-0.6	21 25 32 60 67 90 95 68 67	RLQESVM(+15.99)EA	HCD	F1:5240-F1:23286	1	1	0	T	h.ens90	8-:116852043-116852070	CDS	RLQESVMEA		100	1	CDS	1	CDS	h.ens90	0.000146	3.59e-05	8.55	598140	ENSG00000164754	RAD21	8-:116847499-116847691|116848945-116849029|116850617-116850767|116851947-116852096|116852548-116852708|116854244-116854468|116856165-116856288|116856645-116856771|116857266-116857473|116858351-116858458|116861840-116861940|116863129-116863259|116866585-116866741	ATG	ATC	813	88	173	1347	1896	522	EEPS
GM11930	1	2020-08-28_Fusion_23057.raw	F1:5042	KSGGTALHV	F1:5253	9	89	89	9	435.246	2	20.67	868.477	1.7	100 99 96 64 63 98 100 92 95	KSGGTALHV	HCD	F1:5253-F1:5042	1	1	0	T	h.ens90	12-:79832363-79832390	CDS	KSGGTALHV		100	1	CDS	1	CDS	h.ens90	5.27e-06	1.94e-06	3.08	586230	ENSG00000058272	PPP1R12A	12-:79775928-79776015|79778549-79778600|79781814-79781862|79786373-79786478|79788647-79788783|79790466-79790483|79793862-79793928|79795637-79795759|79796781-79796950|79797194-79797395|79798493-79798584|79805591-79805768|79806165-79806333|79807225-79807330|79808482-79808577|79809794-79810010|79817393-79817518|79820773-79820931|79821077-79821166|79822115-79822190|79828319-79828464|79832331-79832491…	ATG	ATG	2565	20	825	588	3093	2478	VRHA
GM11930	1	2020-08-28_Fusion_23057.raw	F1:10387	KSPPDQPAV	F1:5275	9	74	74	9	469.751	2	20.7	937.487	0.9	82 82 83 50 52 44 91 94 92	KSPPDQPAV	HCD	F1:5275-F1:10387	2	1	1	T	h.ens90	4+:2926045-2926072	CDS	KSPPDQPAV		100	3	CDS	1	CDS	h.ens90	3.1e-05	1.13e-05	4.99	1398400	ENSG00000087274	ADD1	4+:2875903-2876110|2881897-2882060|2884514-2884666|2894012-2894093|2894581-2894731|2898183-2898327|2898432-2898531|2899258-2899435|2904763-2905108|2907742-2907844|2908514-2908604|2914883-2915040|2926013-2926112|2926641-2926675|2928170-2928171	ATG	CTG	312	70	24	1887	2307	393	EQKE
GM11930	1	2020-08-28_Fusion_23057.raw	F1:17293	HLLKSETSV	F1:5259	9	97	97	9	507.285	2	20.7	1012.56	0.6	100 100 100 94 86 95 100 100 100	HLLKSETSV	HCD	F1:5259-F1:17293	1	1	0	T	h.ens90	2+:135755519-135755546	CDS	HLLKSETSV		100	1	CDS	1	CDS	h.ens90	0	0	5.96	874490	ENSG00000144224	UBXN4	2+:135741737-135742011|135748266-135748369|135753538-135753567|135754158-135754277|135755516-135755691|135761817-135761911|135769768-135769823|135770570-135770735|135772419-135772547|135776248-135776351|135778947-135779079|135780182-135780385|135782748-135782887	ATG	ATG	1194	1	387	336	1527	1164	SA*M
GM11930	1	2020-08-28_Fusion_23057.raw	F1:2186	AQARAAEL	F1:5294	8	73	73	8	415.23	2	20.75	828.445	0	55 50 92 66 69 70 87 99	AQARAAEL	HCD	F1:5294-F1:2186	1	5	0	T	h.ens90	8+:98128375-98128399	CDS	AQARAAEI		100	1	CDS	1	CDS	h.ens90	9.08e-06	3.88e-06	3.67	139940	ENSG00000104356	POP1	8+:98128021-98128570	ATG	ATG	231	12	56	321	3075	2730	ASTF
GM11930	1	2020-08-28_Fusion_23057.raw	F1:5377	RLASAQEV	F1:5298	8	56	56	8	437.243	2	20.75	872.472	-0.5	32 34 40 56 65 54 74 97	RLASAQEV	HCD	F1:5298-F1:5377	2	187	1	T	h.ens90	1-:3892915-3892939	CDS	RLASAQEV		100	1	CDS	1	CDS	h.ens90	3.03e-05	1.06e-05	5.22	106920	ENSG00000198912	C1orf174	1-:3889959-3890073|3890568-3891057|3892882-3892996|3900171-3900285	ATG	GTG	732	24	211	72	732	636	CSAA
GM11930	1	2020-08-28_Fusion_23057.raw	F1:25183	KQRLAEENL	F1:5290	9	81	81	9	550.807	2	20.75	1099.6	-0.2	91 76 42 56 76 97 99 100 100	KQRLAEENL	HCD	F1:5290-F1:25183	1	1	0	T	h.ens90	X+:154444328-154444346|154445632-154445641	CDS	KQRIAEENI		100	2	CDS	1	CDS	h.ens90	1.51e-05	5.97e-06	4.87	1634600	ENSG00000071859	FAM50A	X+:154443935-154444346|154445632-154445830	ATG	ATG	219	1	62	93	1020	900	MEQM
GM11930	1	2020-08-28_Fusion_23057.raw	F1:28191	RQLEEARQL	F1:5292	9	76	76	9	571.818	2	20.75	1141.62	0.7	79 73 85 98 99 79 52 35 86	RQLEEARQL	HCD	F1:5292-F1:28191	1	1	0	T	h.ens90	21+:46389425-46389431|46390669-46390690	CDS	RQLEEARQI		100	1	CDS	1	CDS	h.ens90	2.54e-05	9.54e-06	5.29	310890	ENSG00000160299	PCNT	21+:46325075-46325210|46326376-46326589|46334396-46334768|46346127-46346208|46346742-46346998|46347456-46347512|46349011-46349186|46349683-46349820|46351428-46351540|46353103-46353326|46353986-46354068|46355451-46355626|46356973-46357191|46363479-46363934|46366583-46367139|46381693-46381840|46385831-46385983|46388741-46388884|46389198-46389431|46390669-46390832|46391163-46391376|46397264-46397494…	ATG	CTG	5958	6	1970	3834	10011	6150	LDSS
GM11930	1	2020-08-28_Fusion_23057.raw	F1:7417	RLQAAGNAV	F1:5297	9	67	67	9	450.256	2	20.78	898.498	-1	25 29 40 74 86 81 81 99 98	RLQAAGNAV	HCD	F1:5297-F1:7417	4	2	5	T	h.ens90	15+:62836064-62836073|62838855-62838873	CDS	RLQAAGNAV		100	2	CDS	2	CDS	h.ens90	6.16e-05	1.94e-05	4.36	303270	ENSG00000171914	TLN2	15+:62647283-62647446|62650083-62650181|62652004-62652134|62653161-62653314|62655943-62656086|62657770-62657898|62673826-62673890|62675216-62675321|62686640-62686796|62692839-62692941|62694315-62694392|62697687-62697868|62698753-62698867|62701105-62701214|62701991-62702200|62702765-62702864|62707085-62707253|62708501-62708796|62711910-62712077|62716330-62716459|62717575-62717689|62719766-62719880…	ATG	ATG	270	2	78	7365	7629	237	EAMR
GM11930	1	2020-08-28_Fusion_23057.raw	F1:18096	SQADVNLKM(+15.99)	F1:5301	9	89	89	9	511.253	2	20.78	1020.49	0	48 64 100 100 99 99 99 99 98	SQADVNLKM(+15.99)	HCD	F1:5301-F1:18096	1	1	0	T	h.ens90	16-:4800560-4800578|4801266-4801275	CDS	SQADVNLKM		100	1	CDS	1	CDS	h.ens90	5.27e-06	1.94e-06	7.81	858910	ENSG00000067836	ROGDI	16-:4797459-4797501|4797713-4797840|4797937-4797987|4798070-4798184|4798568-4798667|4799685-4799781|4800497-4800578|4801266-4801321|4801502-4801585|4802381-4802453|4802526-4802949	ATG	CTG	852	78	196	246	864	591	GDAL
GM11930	1	2020-08-28_Fusion_23057.raw	F1:10563	RVKPGDVAV	F1:5308	9	48	48	9	470.782	2	20.8	939.55	-0.6	23 31 38 31 31 52 45 89 98	RVKPGDVAV	HCD	F1:5308-F1:10563	4	1	3	T	h.ens90	10-:77982745-77982772	CDS	RVKPGDVAV		100	3	CDS	1	CDS	h.ens90	0.000388	6.5e-05	4.01	2270200	ENSG00000148606	POLR3A	10-:77977477-77977626|77980140-77980273|77981427-77981559|77982153-77982318|77982652-77982817|77983919-77984012|77984204-77984298|77985169-77985340|77985902-77985985|77986072-77986159|77991053-77991167|77993196-77993367|77999980-78000118|78000975-78001094|78002196-78002308|78004715-78004888|78007701-78007866|78009536-78009675|78009863-78009991|78010470-78010540|78013649-78013790|78017574-78017716…	ATG	ATC	993	98	223	3474	4173	672	TSKL
GM11930	1	2020-08-28_Fusion_23057.raw	F1:18592	RSSAQHLEV	F1:5311	9	58	58	9	513.77	2	20.8	1025.53	-0.3	26 20 23 26 81 71 91 98 93	RSSAQHLEV	HCD	F1:5311-F1:18592	2	1	0	T	h.ens90	12-:42160777-42160804	CDS	RSSAQHLEV		100	1	CDS	1	CDS	h.ens90	0.000146	3.59e-05	3.64	582280	ENSG00000015153	YAF2	12-:42160588-42160826|42161612-42161765|42210547-42210619|42237598-42237724|42238154-42238231	ATG	GTG	495	93	62	399	615	189	KNVD
GM11930	1	2020-08-28_Fusion_23057.raw	F1:16538	QLDSHVHAV	F1:5323	9	91	91	9	503.262	2	20.85	1004.5	4.7	85 97 96 93 68 98 99 99 91	QLDSHVHAV	HCD	F1:5323-F1:16538	1	1	0	T	h.ens90	1+:153658857-153658884	CDS	QLDSHVHAV		100	2	CDS	1	CDS	h.ens90	3.55e-06	1.2e-06	5.25	101320	ENSG00000143553	SNAPIN	1+:153658191-153658935	ATG	GTG	192	38	16	114	411	270	PAVQ
GM11930	1	2020-08-28_Fusion_23057.raw	F1:19689	KLTGLKHEL	F1:5332	9	96	96	9	519.819	2	20.88	1037.62	0.1	100 100 99 89 84 99 98 100 100	KLTGLKHEL	HCD	F1:5332-F1:19689	1	3	0	T	h.ens90	11-:65855431-65855448|65855653-65855663	CDS	KLTGIKHEL		100	3	CDS	1	CDS	h.ens90	0	0	5.86	185030	ENSG00000172757	CFL1	11-:65855335-65855448|65855653-65855730|65855934-65856242|65857631-65857868	ATG	ATC	159	12	31	378	501	96	AIKK
GM11930	1	2020-08-28_Fusion_23057.raw	F1:14038	VRSPVVHSV	F1:5330	9	69	69	9	490.288	2	20.88	978.561	-0.2	28 28 43 51 84 97 98 98 99	VRSPVVHSV	HCD	F1:5330-F1:14038	2	2	3	T	h.ens90	16+:57574821-57574848	CDS	VRSPVVHSV		100	1	CDS	1	CDS	h.ens90	5.08e-05	1.67e-05	6.08	208240	ENSG00000159618	ADGRG5	16+:57543079-57543173|57562055-57562157|57562383-57562459|57563090-57563247|57563847-57563979|57565033-57565150|57566598-57566751|57567469-57567591|57567855-57568124|57570417-57570535|57574814-57575092|57575437-57575538	ATG	GTG	387	5	114	1215	1587	345	CRCW
GM11930	1	2020-08-28_Fusion_23057.raw	F1:13759	LQTELHHV	F1:5348	8	93	93	8	488.765	2	20.91	975.514	1	86 82 99 99 98 96 91 97	LQTELHHV	HCD	F1:5348-F1:13759	1	2	0	T	h.ens90	1-:155963154-155963178	CDS	IQTELHHV		100	1	CDS	1	CDS	h.ens90	1.39e-06	9.44e-07	5.76	320210	ENSG00000116584	ARHGEF2	1-:155947941-155948015|155950298-155950482|155950828-155951272|155951482-155951533|155951740-155951776|155951918-155951986|155952115-155952235|155952627-155952828|155954901-155954969|155957712-155957882|155958319-155958396|155961660-155961909|155962104-155962222|155962592-155962718|155962932-155963183|155964987-155965131|155965302-155965412|155965630-155965760|155966415-155966479|155966819-155966…	ATG	ATC	2262	10	735	729	2961	2208	PTEL
GM11930	1	2020-08-28_Fusion_23057.raw	F1:18843	SQNPYHNAV	F1:5351	9	80	80	9	515.242	2	20.91	1028.47	1.4	25 28 93 99 100 96 91 95 97	SQNPYHNAV	HCD	F1:5351-F1:18843	3	2	6	T	h.ens90	8-:65734844-65734871	CDS	SQNPYHNAV		100	2	CDS	2	CDS	h.ens90	1.68e-05	6.61e-06	4.29	248220	ENSG00000205268	PDE7A	8-:65719289-65719495|65723540-65723621|65724254-65724351|65724776-65724921|65726874-65726966|65727169-65727301|65734793-65734894|65739501-65739597|65745406-65745470|65747651-65747803|65779719-65779803|65782782-65782843|65841370-65841652	ATG	ATG	852	7	267	618	1449	804	EDYH
GM11930	1	2020-08-28_Fusion_23057.raw	F1:20787	RLM(+15.99)NETTAV	F1:5350	9	65	65	9	525.767	2	20.95	1049.52	2.1	27 32 39 47 66 81 97 99 99	RLM(+15.99)NETTAV	HCD	F1:5350-F1:20787	1	2	0	T	h.ens90	4+:127801212-127801237|127801784-127801786	CDS	RLMNETTAV		100	2	CDS	2	CDS	h.ens90	7.46e-05	2.24e-05	8.38	973220	ENSG00000164070	HSPA4L	4+:127782014-127782061|127782459-127782657|127794076-127794134|127795767-127795908|127798586-127798709|127801137-127801237|127801784-127801918|127803628-127803873|127804010-127804087|127805072-127805224|127805686-127805793|127807995-127808129|127811436-127811636|127818324-127818420|127820427-127820565|127822768-127822894|127823516-127823624|127827304-127827424|127830637-127830799|127832682-127832…	ATG	ATG	2052	12	662	504	2520	1989	LNCL
GM11930	1	2020-08-28_Fusion_23057.raw	F1:22900	KQKEDVEVV	F1:5352	9	63	63	9	537.297	2	20.96	1072.58	3	54 25 26 43 66 70 93 100 100	KQKEDVEVV	HCD	F1:5352-F1:22900	1	2	0	T	h.ens90	9-:113267403-113267430	CDS	KQKEDVEVV		100	1	CDS	1	CDS	h.ens90	9.03e-05	2.57e-05	3.44	534570	ENSG00000176386	CDC26	9-:113267262-113267439|113272426-113272548|113273328-113273332	ATG	CTG	258	30	46	90	258	141	QTRK
GM11930	1	2020-08-28_Fusion_23057.raw	F1:24863	RLM(+15.99)EAM(+15.99)SEV	F1:5346	9	59	59	9	549.255	2	20.96	1096.49	5.2	23 27 34 69 66 72 74 80 93	RLM(+15.99)EAM(+15.99)SEV	HCD	F1:5346-F1:24863	1	2	0	T	h.ens90	15-:90998983-90999010	CDS	RLMEAMSEV		100	1	CDS	1	CDS	h.ens90	0.000133	3.37e-05	12.63	204100	ENSG00000184056	VPS33B	15-:90998974-90999054|90999676-90999793|90999899-90999975|91000489-91000591|91001388-91001462|91002049-91002182|91003084-91003131|91004876-91004931|91005054-91005119|91005379-91005454|91005693-91005784|91005972-91006059|91006371-91006445|91006651-91006729|91006949-91007046|91007468-91007573|91007869-91007964|91009800-91009846|91013803-91013871|91014383-91014433|91016962-91017024|91017804-91017885…	ATG	ACG	195	53	2	1818	1854	9	TNSA
GM11930	1	2020-08-28_Fusion_23057.raw	F1:4068	KQGPVATGV	F1:5358	9	76	76	9	428.748	2	20.98	855.481	0.9	61 41 59 55 75 94 100 100 100	KQGPVATGV	HCD	F1:5358-F1:4068	1	2	0	T	h.ens90	14+:58482649-58482676	CDS	KQGPVATGV		100	1	CDS	1	CDS	h.ens90	2.54e-05	9.54e-06	5.18	350450	ENSG00000100578	KIAA0586	14+:58427546-58427637|58428271-58428463|58429362-58429433|58430647-58430717|58432387-58432457|58441220-58441343|58442705-58442880|58443953-58444175|58448339-58448493|58450578-58450746|58453349-58453473|58456701-58456810|58457758-58457979|58458472-58458545|58459842-58460070|58460985-58461160|58465834-58466029|58467734-58467922|58470612-58470723|58472198-58472279|58474606-58474797|58477122-58477241…	ATG	CTG	1590	8	512	3240	4935	1668	REAK
GM11930	1	2020-08-28_Fusion_23057.raw	F1:1865	GVGPLRKV	F1:5385	8	78	78	8	413.269	2	21.01	824.523	0.7	61 66 81 94 89 80 71 85	GVGPLRKV	HCD	F1:5385-F1:1865	1	1	0	T	h.ens90	6-:117570904-117570928	CDS	GVGPIRKV		100	3	CDS	1	CDS	h.ens90	5.95e-06	2.78e-06	5.41	2353900	ENSG00000282218	AL132671.2	6-:117563253-117563384|117566853-117567034|117570859-117570955|117573466-117573632|117575176-117575352|117577447-117577471|117578899-117579064|117602003-117602417	ATG	ATG	429	16	118	843	1389	522	KKSQ
GM11930	1	2020-08-28_Fusion_23057.raw	F1:13145	KAAKTPLKL	F1:5373	9	91	91	9	485.327	2	21.01	968.638	0.9	99 98 87 82 97 79 87 98 99	KAAKTPLKL	HCD	F1:5373-F1:13145	1	2	0	T	h.ens90	11-:62595026-62595053	CDS	KAAKTPLKI		100	2	CDS	1	CDS	h.ens90	3.55e-06	1.2e-06	2.77	295620	ENSG00000149480	MTA2	11-:62593874-62594040|62594258-62594407|62594515-62594634|62594980-62595070|62595263-62595492|62595751-62595891|62596009-62596107|62596278-62596337|62596457-62596532|62596636-62596825|62597315-62597415|62597609-62597712|62598023-62598141|62598326-62598390|62598521-62598639|62600165-62600259|62600621-62600689|62601422-62601561	ATG	ATC	606	33	159	1500	2007	480	IRLP
GM11930	1	2020-08-28_Fusion_23057.raw	F1:14627	GM(+15.99)NPREPAV	F1:5380	9	62	62	9	493.74	2	21.01	985.465	0.8	26 32 87 47 34 56 90 95 98	GM(+15.99)NPREPAV	HCD	F1:5380-F1:14627	3	1	4	T	h.ens90	19-:10368153-10368180	CDS	GMNPREPAV		100	1	CDS	1	CDS	h.ens90	9.94e-05	2.76e-05	6.77	169450	ENSG00000105397	TYK2	19-:10350833-10350968|10351051-10351162|10352433-10352551|10352925-10353098|10353527-10353646|10354041-10354234|10354511-10354609|10356567-10356718|10357763-10357918|10358002-10358138|10359174-10359302|10361510-10361598|10361769-10361955|10362077-10362181|10362263-10362456|10362548-10362657|10364613-10364771|10364850-10365048|10365516-10365898|10366416-10366580|10368054-10368202|10368294-10368418…	ATG	ATG	3267	14	1065	339	3564	3198	RNWH
GM11930	1	2020-08-28_Fusion_23057.raw	F1:9133	YNGATRKL	F1:5404	8	97	97	8	461.759	2	21.06	921.503	-0.2	97 92 100 99 98 97 96 97	YNGATRKL	HCD	F1:5404-F1:9133	1	1	0	T	h.ens90	9+:33029928-33029952	CDS	YNGATRKL		100	2	CDS	1	CDS	h.ens90	8.56e-07	6.66e-07	3.5	286700	ENSG00000086061	DNAJA1	9+:33026481-33026616|33026812-33026990|33029884-33029989|33030439-33030667|33034215-33034330|33036573-33036689|33037014-33037115|33038684-33038903	ATG	ATG	903	21	271	354	1194	816	LEDL
GM11930	1	2020-08-28_Fusion_23057.raw	F1:4388	SVM(+15.99)PSPKV	F1:5417	8	77	77	8	430.731	2	21.08	859.447	0.8	49 65 97 73 63 89 87 92	SVM(+15.99)PSPKV	HCD	F1:5417-F1:4388	2	5	0	T	h.ens90	18+:12325290-12325314	CDS	SVMPSPKV		100	8	CDS	4	CDS	h.ens90	6.49e-06	2.97e-06	7.45	155610	ENSG00000176014	TUBB6	18+:12308296-12308795|12310942-12311053|12325066-12326130	ATG	ATG	852	4	271	501	1341	816	MNTF
GM11930	1	2020-08-28_Fusion_23057.raw	F1:20647	RLKATVM(+15.99)DV	F1:5426	9	55	55	9	524.796	2	21.11	1047.57	3	17 20 23 33 42 70 95 98 98	RLKATVM(+15.99)DV	HCD	F1:5426-F1:20647	2	1	2	T	h.ens90	17+:1897079-1897106	CDS	RIKATVMDV		100	1	CDS	1	CDS	h.ens90	0.000195	4.34e-05	8.28	69606	ENSG00000132383	RPA1	17+:1829985-1830126|1842802-1842853|1843919-1843998|1844577-1844686|1853100-1853189|1872433-1872526|1875660-1875793|1877211-1877314|1878992-1879061|1879214-1879407|1879559-1879699|1880542-1880691|1883811-1883944|1888674-1888851|1891832-1891940|1895008-1895095|1897070-1897175	ATG	GTG	312	72	22	1755	1851	69	KDES
GM11930	1	2020-08-28_Fusion_23057.raw	F1:10980	AM(+15.99)DTPKPAV	F1:5424	9	82	82	9	473.24	2	21.13	944.464	1.3	42 47 97 95 83 94 94 95 93	AM(+15.99)DTPKPAV	HCD	F1:5424-F1:10980	1	1	0	T	h.ens90	10-:128104657-128104684	CDS	AMDTPKPAV		100	1	CDS	1	CDS	h.ens90	1.35e-05	5.37e-06	5.96	41232	ENSG00000148773	MKI67	10-:128099189-128099255|128101257-128101701|128102578-128109423|128110377-128110533|128111644-128111816|128111926-128112045|128112132-128112445|128113426-128113602|128114927-128116007|128116490-128116536|128119252-128119319|128122880-128122996|128123090-128123169|128125575-128125670	ATG	GTG	2925	103	862	7155	9771	2589	SAGK
GM11930	1	2020-08-28_Fusion_23057.raw	F1:11433	KQSPVHLAA	F1:5450	9	46	46	9	475.774	2	21.14	949.534	-0.2	38 26 72 28 46 43 56 45 64	KQSPVHLAA	HCD	F1:5450-F1:11433	1	1	0	T	h.ens90	4+:185397212-185397239	CDS	KQSPVHLAA		100	1	CDS	1	CDS	h.ens90	0.000476	7.23e-05	3.8	40501	ENSG00000186352	ANKRD37	4+:185396761-185396950|185397149-185397302|185398936-185399028|185399569-185399773|185400016-185400017	ATG	CTG	477	30	119	90	477	360	PDPC
GM11930	1	2020-08-28_Fusion_23057.raw	F1:13755	KQSSVAEEV	F1:5456	9	52	52	9	488.751	2	21.21	975.487	1	35 24 24 22 26 54 89 99 99	KQSSVAEEV	HCD	F1:5456-F1:13755	2	1	0	T	h.ens90	22-:38740305-38740332	CDS	KQSSVAEEV		100	2	CDS	1	CDS	h.ens90	0.000261	5.19e-05	5.55	373970	ENSG00000100242	SUN2	22-:38736266-38736380|38738172-38738265|38738586-38738754|38738872-38738988|38739341-38739426|38739721-38739943|38740266-38740432|38741006-38741050|38741493-38741571|38742300-38742555|38745683-38745811|38748712-38748783|38749765-38749859|38750224-38750383|38750897-38751035|38751209-38751373|38752506-38752665|38755762-38755998	ATG	CTG	963	33	278	1353	2217	837	ALAL
GM11930	1	2020-08-28_Fusion_23057.raw	F1:21794	RQTKTSLEV	F1:5438	9	56	56	9	531.301	2	21.21	1060.59	-0.1	30 0 0 61 64 71 87 100 100	RQTKTSLEV	HCD	F1:5438-F1:21794	5	1	6	T	h.ens90	21-:39181832-39181859	CDS	RQTKTSLEV		100	2	CDS	1	CDS	h.ens90	0.000177	4.08e-05	3.32	1137900	ENSG00000183527	PSMG1	21-:39175589-39175664|39177434-39177571|39178448-39178647|39179923-39179986|39180284-39180436|39181771-39181878|39183251-39183460	ATG	GTG	867	51	228	153	867	687	RLLR
GM11930	1	2020-08-28_Fusion_23057.raw	F1:22967	RLKEAEESL	F1:5463	9	42	42	9	537.793	2	21.24	1073.57	-0.8	27 9 3 7 16 44 82 98 100	RLKEAEESL	HCD	F1:5463-F1:22967	4	1	1	T	h.ens90	X-:48981863-48981872|48982978-48982996	CDS	RLKEAEESL		100	1	CDS	1	CDS	h.ens90	0.000731	8.84e-05	6.32	192270	ENSG00000068400	GRIPAP1	X-:48974192-48974285|48975154-48975309|48976017-48976111|48976240-48976363|48978304-48978435|48981214-48981314|48981415-48981472|48981595-48981691|48981794-48981872|48982978-48983092|48983227-48983440|48983774-48983870|48985267-48985402|48987784-48987877|48988120-48988198|48989610-48989710|48989834-48989882|48989971-48990003|48990684-48990732|48990925-48991110|48993427-48993578|48997249-48997357|…	ATG	ATG	975	10	305	1581	2526	918	WFER
GM11930	1	2020-08-28_Fusion_23057.raw	F1:16072	KLAQKNLSV	F1:5492	9	64	64	9	500.811	2	21.28	999.608	-0.2	98 91 79 36 35 28 40 90 81	KLAQKNLSV	HCD	F1:5492-F1:16072	1	1	0	T	h.ens90	20-:49247935-49247962	CDS	KLAQKNLSV		100	2	CDS	1	CDS	h.ens90	8.21e-05	2.4e-05	5.12	125730	ENSG00000124201	ZNFX1	20-:49247266-49249711|49251526-49251622|49252719-49252830|49253665-49253811|49254494-49254649|49255807-49255947|49257416-49257664|49260462-49260577|49263333-49263483|49264715-49264864|49266134-49266266|49269941-49271750|49275778-49275860	ATG	ATG	708	4	222	5061	5757	669	MLKE
GM11930	1	2020-08-28_Fusion_23057.raw	F1:20284	KLTSVKQQL	F1:5519	9	92	92	9	522.823	2	21.34	1043.63	-1.2	87 90 99 92 96 96 89 88 98	KLTSVKQQL	HCD	F1:5519-F1:20284	2	1	2	T	h.ens90	1+:214630659-214630662|214632479-214632503	CDS	KLTSVKQQL		100	1	CDS	1	CDS	h.ens90	2.77e-06	8.69e-07	6.09	142950	ENSG00000117724	CENPF	1+:214613739-214613916|214614831-214615028|214618572-214618694|214619128-214619220|214620654-214620946|214622078-214622281|214629045-214629171|214630533-214630662|214632479-214632602|214637865-214638001|214639920-214643324|214644556-214647400|214648674-214648827|214651709-214651886|214652827-214652989|214655240-214655403|214656932-214657409|214658849-214659028|214663590-214663794	ATG	CTG	8055	10	2665	1320	9345	7998	AELD
GM11930	1	2020-08-28_Fusion_23057.raw	F1:6268	RQGQGQLV	F1:5518	8	47	47	8	443.248	2	21.37	884.483	-0.8	21 20 22 28 38 54 98 98	RQGQGQLV	HCD	F1:5518-F1:6268	5	3	3	T	h.ens90	11-:61321691-61321697|61322295-61322313	CDS	RQGQGQLV		100	1	CDS	1	CDS	h.ens90	5.42e-05	1.66e-05	3.96	165690	ENSG00000167986	DDB1	11-:61300135-61300219|61300808-61300932|61302256-61302359|61302581-61302751|61303045-61303155|61303864-61304035|61308982-61309077|61309795-61309960|61310294-61310418|61311783-61311895|61311988-61312084|61313498-61313706|61313861-61313969|61314046-61314210|61314307-61314486|61316284-61316393|61316491-61316567|61321594-61321697|61322295-61322412|61323010-61323094|61323978-61324137|61325610-61325708…	ATG	CTG	2340	7	764	1104	3423	2295	VDLE
GM11930	1	2020-08-28_Fusion_23057.raw	F1:12596	KSSSSNLKL	F1:5507	9	93	93	9	482.277	2	21.37	962.54	-0.1	100 100 100 95 80 79 99 96 97	KSSSSNLKL	HCD	F1:5507-F1:12596	1	4	0	T	h.ens90	12+:67305126-67305153	CDS	KSSSSNLKI		100	2	CDS	1	CDS	h.ens90	2.03e-06	5.73e-07	3.45	402420	ENSG00000111530	CAND1	12+:67269576-67269785|67281909-67282053|67292621-67292776|67295032-67295156|67297406-67297663|67297747-67297853|67298949-67299095|67302322-67302615|67304604-67304746|67305103-67306597|67307396-67307492|67309900-67310070|67310151-67310316|67311692-67311800|67312605-67312830	ATG	CTG	2325	30	735	1458	3693	2208	SLND
GM11930	1	2020-08-28_Fusion_23057.raw	F1:26332	QQDQVDRNL	F1:5516	9	93	93	9	558.275	2	21.37	1114.54	-0.4	89 90 98 92 93 99 97 89 98	QQDQVDRNL	HCD	F1:5516-F1:26332	2	2	2	T	h.ens90	X+:71296944-71296971	CDS	QQDQVDRNI		100	1	CDS	1	CDS	h.ens90	2.03e-06	5.73e-07	4.78	1209600	ENSG00000147140	NONO	X+:71284411-71284453|71290628-71290791|71291778-71291972|71294226-71294528|71296564-71296660|71296850-71297047|71297376-71297461|71297835-71297938|71298468-71298508|71298706-71298816|71299941-71300076	ATG	ATG	588	4	182	840	1416	549	MEKQ
GM11930	1	2020-08-28_Fusion_23057.raw	F1:7514	SQLRVAKV	F1:5526	8	66	66	8	450.786	2	21.42	899.555	1.7	26 28 60 60 68 93 97 98	SQLRVAKV	HCD	F1:5526-F1:7514	1	7	0	T	h.ens90	9-:124861450-124861474	CDS	SQLRVAKV		100	2	CDS	1	CDS	h.ens90	1.57e-05	6.06e-06	4.9	28102000	ENSG00000136942	RPL35	9-:124861414-124861555|124861909-124861966	ATG	CTG	144	28	11	84	372	264	KVEL
GM11930	1	2020-08-28_Fusion_23057.raw	F1:13118	RSNLPAKAL	F1:5528	9	70	70	9	485.296	2	21.42	968.577	0.9	44 35 39 56 73 89 99 100 100	RSNLPAKAL	HCD	F1:5528-F1:13118	1	4	0	T	h.ens90	3+:197954102-197954129	CDS	RSNLPAKAI		100	1	CDS	1	CDS	h.ens90	4.61e-05	1.55e-05	5.22	1260400	ENSG00000182899	RPL35A	3+:197950136-197950221|197950935-197950978|197951158-197951311|197954002-197954147|197955749-197955773	ATG	ATG	87	6	13	264	333	42	RAKF
GM11930	1	2020-08-28_Fusion_23057.raw	F1:12848	RQVASHVGL	F1:5559	9	69	69	9	483.778	2	21.46	965.541	0.1	38 34 49 61 67 75 99 99 99	RQVASHVGL	HCD	F1:5559-F1:12848	1	1	0	T	h.ens90	11-:60900923-60900929|60901294-60901315	CDS	RQVASHVGL		100	4	CDS	1	CDS	h.ens90	5.08e-05	1.67e-05	5.37	5754100	ENSG00000110107	PRPF19	11-:60891165-60891263|60897845-60897951|60898100-60898271|60898540-60898626|60898861-60898931|60899148-60899304|60900581-60900691|60900853-60900929|60901294-60901369|60901498-60901540|60902402-60902465|60902582-60902656|60902739-60902881|60903458-60903535|60903711-60903861|60906363-60906427	ATG	GTG	1014	40	288	621	1515	867	LSKY
GM11930	1	2020-08-28_Fusion_23057.raw	F1:14679	AM(+15.99)KPKPLSV	F1:5556	9	96	96	9	493.789	2	21.47	985.563	0.5	86 94 99 99 99 98 98 99 98	AM(+15.99)KPKPLSV	HCD	F1:5556-F1:14679	1	2	0	T	h.ens90	2+:32595065-32595092	CDS	AMKPKPLSV		100	2	CDS	1	CDS	h.ens90	0	0	6.62	497360	ENSG00000115760	BIRC6	2+:32357134-32357486|32377587-32377769|32380152-32380290|32388749-32388943|32392038-32392150|32395510-32395593|32401162-32401385|32401462-32401623|32406498-32406557|32414768-32416163|32429145-32429295|32430864-32431090|32433643-32433804|32435495-32435585|32436052-32436184|32439507-32439686|32441328-32441462|32442064-32442226|32442323-32442455|32443490-32443588|32445520-32445668|32448794-32448928|…	ATG	CTG	1257	72	337	13533	14574	1014	SKKA
GM11930	1	2020-08-28_Fusion_23057.raw	F1:19229	QLDKTSQTL	F1:5566	9	57	57	9	517.28	2	21.47	1032.55	-0.1	38 44 88 37 34 41 49 92 96	QLDKTSQTL	HCD	F1:5566-F1:19229	1	1	0	T	h.ens90	1+:110899159-110899186	CDS	QIDKTSQTI		100	1	CDS	1	CDS	h.ens90	0.000161	3.83e-05	5.52	507270	ENSG00000143119	CD53	1+:110873229-110873248|110891391-110891471|110892344-110892533|110894326-110894401|110894959-110895055|110896652-110896733|110897808-110897892|110899123-110899195	ATG	CTG	63	9	2	624	660	9	TLNC
GM11930	1	2020-08-28_Fusion_23057.raw	F1:8194	ATRLAEHL	F1:5568	8	77	77	8	455.759	2	21.49	909.503	0.3	38 48 67 94 81 95 99 100	ATRLAEHL	HCD	F1:5568-F1:8194	2	2	2	T	h.ens90	6+:57053360-57053384	CDS	ATRIAEHI		100	1	CDS	1	CDS	h.ens90	6.49e-06	2.97e-06	5.69	361090	ENSG00000168116	KIAA1586	6+:57046662-57046776|57047312-57047396|57050773-57050854|57052685-57054863	ATG	GTG	1935	144	492	861	2364	1479	TRYS
GM11930	1	2020-08-28_Fusion_23057.raw	F1:8744	LSKTKQVL	F1:5589	8	98	98	8	458.795	2	21.51	915.575	1	99 100 100 100 99 94 95 100	LSKTKQVL	HCD	F1:5589-F1:8744	1	14	0	T	h.ens90	14+:103654636-103654660	CDS	ISKTKQVI		100	1	CDS	1	CDS	h.ens90	7.29e-07	5.98e-07	3.92	46866	ENSG00000126214	KLC1	14+:103562962-103563124|103571622-103571820|103574106-103574170|103587273-103587364|103654563-103654825|103657545-103657776|103662115-103662194|103662701-103662927|103669510-103669598|103670181-103670283|103673013-103673187|103673331-103673431|103675551-103675601|103675688-103675756|103677414-103677523|103679383-103679545|103684985-103685018	ATG	GTG	1662	17	528	72	1857	1761	QDEI
GM11930	1	2020-08-28_Fusion_23057.raw	F1:4859	AVTNVGHAV	F1:5590	9	75	75	9	434.238	2	21.52	866.461	0	48 51 89 92 95 95 50 62 95	AVTNVGHAV	HCD	F1:5590-F1:4859	1	1	0	T	h.ens90	13+:42303831-42303858	CDS	AVTNVGHAV		100	1	CDS	1	CDS	h.ens90	2.81e-05	1.04e-05	4.91	80750	ENSG00000023516	AKAP11	13+:42286315-42286399|42292384-42292501|42295694-42295742|42297047-42297182|42298532-42298797|42299362-42303863|42308453-42308609|42313046-42313130|42313893-42313940|42317527-42317688|42319087-42319228	ATG	ATG	630	3	197	5085	5706	594	TMTA
GM11930	1	2020-08-28_Fusion_23057.raw	F1:10211	RLAVHPSGV	F1:5576	9	65	65	9	468.275	2	21.52	934.535	0.7	37 34 43 65 65 78 88 86 95	RLAVHPSGV	HCD	F1:5576-F1:10211	2	1	0	T	h.ens90	1+:1014109-1014136	CDS	RLAVHPSGV		100	2	CDS	1	CDS	h.ens90	7.46e-05	2.24e-05	5.34	227170	ENSG00000187608	ISG15	1+:1013423-1013576|1013983-1014478	ATG	GTG	432	21	113	129	498	342	AFQQ
GM11930	1	2020-08-28_Fusion_23057.raw	F1:18927	LLSKTKQVL	F1:5584	9	97	97	9	515.337	2	21.52	1028.66	0.1	100 100 100 100 99 94 92 98 100	LLSKTKQVL	HCD	F1:5584-F1:18927	1	6	0	T	h.ens90	14+:103654633-103654660	CDS	IISKTKQVI		100	2	CDS	1	CDS	h.ens90	0	0	6.74	1310200	ENSG00000126214	KLC1	14+:103562962-103563124|103571622-103571820|103574106-103574170|103587273-103587364|103654563-103654825|103657545-103657776|103662115-103662194|103662701-103662927|103669510-103669598|103670181-103670283|103673013-103673187|103673331-103673431|103675551-103675601|103675688-103675756|103677414-103677523|103679383-103679545|103684985-103685018	ATG	GTG	1662	16	528	69	1857	1761	TQDE
GM11930	1	2020-08-28_Fusion_23057.raw	F1:22978	KLKEVTEEV	F1:5586	9	84	84	9	537.806	2	21.54	1073.6	0.2	90 96 59 65 77 81 94 100 100	KLKEVTEEV	HCD	F1:5586-F1:22978	1	2	0	T	h.ens90	3+:179377132-179377159	CDS	KIKEVTEEV		100	1	CDS	1	CDS	h.ens90	1.07e-05	4.25e-06	5.35	1750600	ENSG00000171109	MFN1	3+:179348767-179348963|179351899-179352035|179358839-179359002|179362357-179362482|179364296-179364405|179365117-179365225|179367438-179367592|179368035-179368103|179375219-179375341|179377041-179377168|179377343-179377448|179378340-179378443|179378584-179378814|179385568-179385721|179386432-179386629|179390003-179390138|179391980-179392059	ATG	CTG	1068	10	336	1188	2226	1011	DVKK
GM11930	1	2020-08-28_Fusion_23057.raw	F1:29095	RQM(+15.99)QPQDQL	F1:5592	9	44	44	9	580.28	2	21.54	1158.55	1	23 26 41 35 20 31 67 73 84	RQM(+15.99)QPQDQL	HCD	F1:5592-F1:29095	2	1	2	T	h.ens90	2-:230172065-230172092	CDS	RQMQPQDQL		100	1	CDS	1	CDS	h.ens90	0.000587	8.01e-05	6.05	208670	ENSG00000135899	SP110	2-:230169123-230169237|230170620-230170761|230171695-230171767|230172065-230172174|230172843-230172959|230177537-230177680|230178156-230178255|230183571-230183640|230185993-230186143|230200884-230200965|230202578-230202728|230207990-230208059|230209930-230210008|230211469-230211553|230212346-230212430|230212760-230213027|230214949-230215118|230216780-230216928|230219873-230219950	ATG	CTG	408	18	108	1788	2142	327	KTLE
GM11930	1	2020-08-28_Fusion_23057.raw	F1:17780	SQLDQQNSV	F1:5588	9	48	48	9	509.744	2	21.54	1017.47	0.3	0 0 54 57 39 41 53 94 97	SQLDQQNSV	HCD	F1:5588-F1:17780	4	1	7	T	h.ens90	1-:110951728-110951755	CDS	SQIDQQNSV		100	1	CDS	1	CDS	h.ens90	0.000388	6.5e-05	6.5	396000	ENSG00000121931	LRIF1	1-:110947958-110948399|110949850-110950123|110951287-110952815|110963620-110963712	ATG	CTG	1236	18	384	1128	2310	1155	DVLP
GM11930	1	2020-08-28_Fusion_23057.raw	F1:9744	GQNPTNAEV	F1:5582	9	65	65	9	465.22	2	21.57	928.425	0.6	12 0 76 74 72 64 95 99 100	GQNPTNAEV	HCD	F1:5582-F1:9744	3	3	6	T	h.ens90	12+:56155140-56155167	CDS	GQNPTNAEV		100	3	CDS	3	CDS	h.ens90	7.46e-05	2.24e-05	4.52	7459400	ENSG00000196465	MYL6B	12+:56152515-56152631|56153872-56154092|56154812-56154840|56155054-56155198|56155418-56155592|56157467-56157545|56157697-56157726	ATG	CTG	351	4	103	288	627	312	MRAL
GM11930	1	2020-08-28_Fusion_23057.raw	F1:10394	KQTKSFTV	F1:5605	8	94	94	8	469.769	2	21.6	937.523	0.2	99 96 99 98 81 86 99 100	KQTKSFTV	HCD	F1:5605-F1:10394	1	2	0	T	h.ens90	2-:241240101-241240122|241242459-241242462	CDS	KQTKSFTV		100	3	CDS	1	CDS	h.ens90	1.25e-06	8.71e-07	3.4	1428200	ENSG00000115677	HDLBP	2-:241229600-241229687|241229832-241229961|241230152-241230269|241230758-241230944|241233819-241233963|241235120-241235255|241235489-241235594|241236614-241236769|241238648-241238787|241239601-241239820|241239900-241240122|241242459-241242678|241246751-241246883|241247055-241247142|241248002-241248116|241248243-241248348|241249840-241249980|241252956-241253035|241253392-241253497|241255050-241255…	ATG	CTG	1770	43	538	2166	3807	1617	LAEE
GM11930	1	2020-08-28_Fusion_23057.raw	F1:24104	KQRLAEETL	F1:5626	9	87	87	9	544.309	2	21.62	1086.6	0.8	88 85 68 75 78 95 99 100 100	KQRLAEETL	HCD	F1:5626-F1:24104	1	1	0	T	h.ens90	6+:3849904-3849931	CDS	KQRIAEETI		100	2	CDS	1	CDS	h.ens90	7.22e-06	2.79e-06	5.53	562710	ENSG00000238158	AL391422.2	6+:3849802-3850789	ATG	CTG	897	4	285	93	978	858	MEVL
GM11930	1	2020-08-28_Fusion_23057.raw	F1:14694	RLVKGEVSV	F1:5640	9	73	73	9	493.804	2	21.65	985.592	0.7	37 45 59 75 67 84 97 99 100	RLVKGEVSV	HCD	F1:5640-F1:14694	1	1	0	T	h.ens90	16+:67882988-67883015	CDS	RIVKGEVSV		100	1	CDS	1	CDS	h.ens90	3.43e-05	1.22e-05	5.34	372960	ENSG00000038358	EDC4	16+:67873192-67873343|67875944-67876101|67876487-67876599|67876872-67876972|67877216-67877406|67877508-67877656|67877740-67877845|67878165-67878275|67878359-67878443|67878535-67878631|67878736-67878839|67878956-67879137|67879236-67879309|67879411-67879503|67879586-67879774|67879849-67879971|67880062-67880216|67880556-67880990|67881075-67881180|67881264-67881417|67881496-67881533|67881667-67881845…	ATG	CTG	645	33	172	3660	4206	519	AQVQ
GM11930	1	2020-08-28_Fusion_23057.raw	F1:25002	KLVKLKQEL	F1:5629	9	90	90	9	549.864	2	21.65	1097.72	-2.8	99 100 100 100 99 71 63 83 99	KLVKLKQEL	HCD	F1:5629-F1:25002	1	2	0	T	h.ens90	1-:114737989-114738016	CDS	KLVKIKQEI		100	1	CDS	1	CDS	h.ens90	4.38e-06	1.56e-06	6.67	135300	ENSG00000009307	CSDE1	1-:114718168-114718216|114718612-114718745|114719578-114719742|114720538-114720717|114723882-114724002|114725220-114725333|114726210-114726386|114726982-114727090|114730257-114730422|114730507-114730648|114732603-114732816|114733731-114733857|114733988-114734117|114734441-114734523|114736757-114736855|114737470-114737563|114737962-114738072|114739691-114739890|114741526-114741673|114749820-114749…	ATG	CTG	2397	85	704	393	2535	2115	PIAV
GM11930	1	2020-08-28_Fusion_23057.raw	F1:2077	AAGPERDL	F1:5612	8	92	92	8	414.714	2	21.67	827.414	0.1	99 99 100 99 99 70 76 96	AAGPERDL	HCD	F1:5612-F1:2077	1	2	0	T	h.ens90	5+:134115026-134115050	CDS	AAGPERDL		100	1	CDS	1	CDS	h.ens90	1.55e-06	1.02e-06	4.83	795210	ENSG00000081059	TCF7	5+:134114702-134115578	ATG	CTG	672	40	175	120	1155	1011	SRDS
GM11930	1	2020-08-28_Fusion_23057.raw	F1:16764	SQLKYAAKV	F1:5638	9	77	77	9	504.298	2	21.67	1006.58	0.6	0 0 99 99 99 99 100 99 99	SQLKYAAKV	HCD	F1:5638-F1:16764	7	1	11	T	h.ens90	8-:102838814-102838841	CDS	SQIKYAAKV		100	1	CDS	1	CDS	h.ens90	2.29e-05	8.75e-06	5.52	432300	ENSG00000155096	AZIN1	8-:102828566-102828678|102829271-102829486|102829820-102829936|102833055-102833218|102834188-102834263|102834665-102834747|102836255-102836390|102838743-102838916|102839649-102839823|102843550-102843679	ATG	GTG	1065	23	322	351	1347	969	CKQV
GM11930	1	2020-08-28_Fusion_23057.raw	F1:23087	KGM(+15.99)EVVQRL	F1:5636	9	69	69	9	538.3	2	21.67	1074.59	-0.6	96 51 62 94 90 86 33 26 86	KGM(+15.99)EVVQRL	HCD	F1:5636-F1:23087	1	1	0	T	h.ens90	5+:65587294-65587321	CDS	KGMEVVQRI		100	2	CDS	1	CDS	h.ens90	5.08e-05	1.67e-05	8.32	692130	ENSG00000113593	PPWD1	5+:65563274-65563506|65567512-65567615|65569631-65569732|65569877-65569998|65571838-65572286|65576878-65577069|65579423-65579613|65583037-65583219|65585013-65585095|65585998-65586181|65587252-65587396	ATG	GTG	204	34	24	1839	1941	75	GRVT
GM11930	1	2020-08-28_Fusion_23057.raw	F1:28201	RLLQQEEKV	F1:5643	9	69	69	9	571.83	2	21.67	1141.65	-0.9	36 49 58 40 48 99 100 100 100	RLLQQEEKV	HCD	F1:5643-F1:28201	1	1	0	T	h.ens90	2-:10589164-10589191	CDS	RLLQQEEKV		100	1	CDS	1	CDS	h.ens90	5.08e-05	1.67e-05	6.61	365980	ENSG00000115761	NOL10	2-:10572070-10572190|10577635-10577738|10589042-10589290|10589577-10589751|10600852-10600942|10602775-10602874|10603077-10603157|10607184-10607311|10644319-10644372|10654480-10654547|10657741-10657891|10659171-10659250|10662958-10663044|10667217-10667278|10668657-10668723|10671553-10671690|10673519-10673557|10675793-10675871|10681970-10682069|10684566-10684612|10689795-10689879	ATG	CTG	606	78	114	1695	2067	345	RKQR
GM11930	1	2020-08-28_Fusion_23057.raw	F1:19013	RM(+15.99)NPNSPSL	F1:5624	9	69	69	9	516.251	2	21.68	1030.49	1.2	36 30 40 49 71 99 99 100 100	RM(+15.99)NPNSPSL	HCD	F1:5624-F1:19013	1	2	0	T	h.ens90	14-:69387024-69387051	CDS	RMNPNSPSI		100	2	CDS	1	CDS	h.ens90	5.08e-05	1.67e-05	5.79	48410000	ENSG00000100632	ERH	14-:69386958-69387231	ATG	CTG	114	7	21	123	315	165	EHLK
GM11930	1	2020-08-28_Fusion_23057.raw	F1:20362	KM(+15.99)PELNAKV	F1:5639	9	96	96	9	523.289	2	21.68	1044.56	0.2	91 98 92 96 99 98 99 97 97	KM(+15.99)PELNAKV	HCD	F1:5639-F1:20362	1	2	0	T	h.ens90	16+:56935451-56935475|56936686-56936689	CDS	KMPEINAKV		100	3	CDS	1	CDS	h.ens90	0	0	6.51	5401300	ENSG00000051108	HERPUD1	16+:56932049-56932391|56935234-56935312|56935400-56935475|56936686-56936817|56939236-56939359|56939894-56940245|56942131-56942237|56943125-56943290	ATG	GTG	1176	92	290	276	1176	873	KSPS
GM11930	1	2020-08-28_Fusion_23057.raw	F1:21220	RVHPVSTM(+15.99)L	F1:5637	9	54	54	9	528.287	2	21.7	1054.56	-0.4	39 36 28 39 43 54 66 93 95	RVHPVSTM(+15.99)L	HCD	F1:5637-F1:21220	1	2	0	T	h.ens90	11+:18405542-18405569	CDS	RVHPVSTMI		100	1	CDS	1	CDS	h.ens90	0.000215	4.61e-05	7.59	17545000	ENSG00000134333	LDHA	11+:18394525-18394636|18396818-18396968|18399430-18399548|18400836-18401010|18402839-18403013|18403693-18403811|18405448-18405572|18407116-18407281	ATG	ATG	210	5	55	891	1086	168	KNLR
GM11930	1	2020-08-28_Fusion_23057.raw	F1:12757	RLKEAYSV	F1:5669	8	75	75	8	483.275	2	21.73	964.534	1	43 54 64 81 83 85 99 99	RLKEAYSV	HCD	F1:5669-F1:12757	1	1	0	T	h.ens90	17-:1676050-1676054|1676206-1676226	CDS	RLKEAYSV		100	4	CDS	1	CDS	h.ens90	7.69e-06	3.4e-06	5.36	5351300	ENSG00000174231	PRPF8	17-:1650801-1650956|1651107-1651310|1651413-1651553|1651647-1651788|1653541-1653683|1653776-1654016|1655349-1655543|1656391-1656565|1656647-1656761|1658252-1658381|1658525-1658763|1659356-1659548|1659840-1660001|1660431-1660578|1660697-1660827|1660992-1661162|1661270-1661406|1661610-1661790|1661905-1662153|1673080-1673197|1673356-1673567|1673745-1673892|1674441-1674680|1675151-1675339|1675619-167…	ATG	ATC	4797	107	1483	2532	7008	4452	LALE
GM11930	1	2020-08-28_Fusion_23057.raw	F1:10484	RQPAGPGSGL	F1:5694	10	38	38	10	470.254	2	21.75	938.493	0.9	27 25 23 34 39 0 0 62 92 87	RQPAGPGSGL	HCD	F1:5694-F1:10484	10	2	10	T	h.ens90	7+:56074212-56074218|56074585-56074609	CDS	RQPAGPGSGI		100	1	CDS	1	CDS	h.ens90	9.76e-05	3.63e-05	4.53	61658	ENSG00000129103	SUMF2	7+:56064224-56064378|56068481-56068638|56072996-56073111|56074173-56074218|56074585-56074736|56076833-56076889|56078101-56078186|56078363-56078508|56079527-56079612	ATG	GTG	573	15	165	435	1077	612	KAFW
GM11930	1	2020-08-28_Fusion_23057.raw	F1:12133	RSASVTPKL	F1:5674	9	67	67	9	479.788	2	21.75	957.561	0.4	27 25 31 55 81 95 99 99 99	RSASVTPKL	HCD	F1:5674-F1:12133	2	2	3	T	h.ens90	1+:159052011-159052038	CDS	RSASVTPKI		100	1	CDS	1	CDS	h.ens90	6.16e-05	1.94e-05	4.26	1438000	ENSG00000163565	IFI16	1+:159010160-159010161|159014660-159014945|159015871-159015987|159016532-159016700|159018228-159018651|159020340-159020529|159032523-159032691|159045296-159045464|159049431-159049599|159051678-159052098|159053532-159053724|159054820-159054901	ATG	ATC	384	8	110	1830	2190	333	KGLI
GM11930	1	2020-08-28_Fusion_23057.raw	F1:23861	RQGEVVQRL	F1:5699	9	85	85	9	542.814	2	21.79	1083.61	-0.7	96 84 86 95 98 80 58 83 92	RQGEVVQRL	HCD	F1:5699-F1:23861	1	1	0	T	h.ens90	9+:137257042-137257054|137263036-137263051	CDS	RQGEVVQRL		100	3	CDS	1	CDS	h.ens90	9.47e-06	3.74e-06	5.69	548250	ENSG00000188986	NELFB	9+:137255173-137255611|137255906-137256070|137256328-137256428|137256823-137257054|137263036-137263222|137264244-137264357|137265876-137265979|137266330-137266426|137266943-137267086|137267239-137267346|137272080-137272222|137272506-137272615|137272781-137272928	ATG	CTG	1350	64	376	729	1887	1131	PKTR
GM11930	1	2020-08-28_Fusion_23057.raw	F1:13393	KLDSTPLKA	F1:5727	9	94	94	9	486.79	2	21.86	971.565	0.9	100 100 100 91 92 99 99 86 88	KLDSTPLKA	HCD	F1:5727-F1:13393	2	1	4	T	h.ens90	6-:149632823-149632850	CDS	KLDSTPLKA		100	2	CDS	1	CDS	h.ens90	1.31e-06	3.17e-07	4.83	1847800	ENSG00000186625	KATNA1	6-:149595220-149595234|149597506-149597641|149598223-149598350|149601593-149601752|149623102-149623283|149632758-149632916|149638385-149638560|149648468-149648611	ATG	ATG	729	7	226	228	1476	1221	LESF
GM11930	1	2020-08-28_Fusion_23057.raw	F1:16631	GRYPEAQSV	F1:5707	9	76	76	9	503.752	2	21.86	1005.49	0.8	42 46 67 68 87 89 87 100 100	GRYPEAQSV	HCD	F1:5707-F1:16631	1	2	0	T	h.ens90	17-:41990268-41990295	CDS	GRYPEAQSV		100	1	CDS	1	CDS	h.ens90	2.54e-05	9.54e-06	6.11	6254900	ENSG00000168259	DNAJC7	17-:41976732-41976770|41977260-41977323|41981854-41982007|41982254-41982401|41983562-41983636|41987818-41987910|41988731-41988896|41989403-41989557|41990263-41990382|41994869-41994944|41996310-41996424|41997114-41997239|42000481-42000570|42017339-42017653	ATG	CTG	924	2	296	567	1485	891	LAML
GM11930	1	2020-08-28_Fusion_23057.raw	F1:17650	RLVDSARSL	F1:5715	9	91	91	9	508.796	2	21.86	1015.58	-0.2	95 95 98 99 83 81 85 93 91	RLVDSARSL	HCD	F1:5715-F1:17650	1	1	0	T	h.ens90	9+:4841265-4841292	CDS	RIVDSARSI		100	1	CDS	1	CDS	h.ens90	3.55e-06	1.2e-06	6.02	530660	ENSG00000120158	RCL1	9+:4792923-4793227|4823547-4823619|4826857-4827033|4833153-4833228|4834140-4834265|4841231-4841357|4844524-4844681|4849446-4849550|4860124-4860275	ATG	ATG	513	3	158	618	1122	477	QMAN
GM11930	1	2020-08-28_Fusion_23057.raw	F1:25430	RLLAKEM(+15.99)NL	F1:5720	9	50	50	9	552.317	2	21.86	1102.62	1.6	15 31 49 55 49 65 57 44 92	RLLAKEM(+15.99)NL	HCD	F1:5720-F1:25430	2	1	1	T	h.ens90	10+:48788657-48788675|48789873-48789882	CDS	RLIAKEMNI		100	2	CDS	1	CDS	h.ens90	0.000318	5.82e-05	10.64	818770	ENSG00000128815	WDFY4	10+:48684970-48685001|48709715-48709966|48720010-48720125|48721260-48721367|48723432-48723567|48725880-48726070|48727469-48727659|48729431-48729589|48731109-48731562|48733930-48734035|48735879-48736070|48742967-48743548|48760346-48760440|48774457-48774672|48775711-48775806|48776749-48776984|48777418-48777495|48778610-48778832|48779940-48780119|48786638-48786870|48788529-48788675|48789873-48789985…	ATG	GTG	5820	67	1863	3936	9555	5592	EVDS
GM11930	1	2020-08-28_Fusion_23057.raw	F1:25802	KLRHLVDEV	F1:5736	9	93	93	9	554.827	2	21.86	1107.64	0.4	91 96 97 82 90 92 98 99 99	KLRHLVDEV	HCD	F1:5736-F1:25802	1	1	0	T	h.ens90	17-:44875947-44875974	CDS	KLRHIVDEV		100	3	CDS	1	CDS	h.ens90	2.03e-06	5.73e-07	6.77	416440	ENSG00000108883	EFTUD2	17-:44851273-44851369|44851709-44851817|44852408-44852562|44853295-44853390|44853516-44853635|44854268-44854356|44854555-44854682|44854917-44855004|44857074-44857157|44859079-44859181|44859904-44860045|44860431-44860543|44862712-44862906|44863654-44863782|44864929-44865065|44867806-44867897|44868286-44868350|44872445-44872570|44875933-44876100|44879555-44879638|44880553-44880644|44881686-44881722…	ATG	CTG	2214	41	687	828	2919	2064	DAYY
GM11930	1	2020-08-28_Fusion_23057.raw	F1:23608	HLSQLEQKV	F1:5760	9	40	40	9	541.304	2	21.91	1080.59	0.7	0 0 25 22 41 69 44 76 89	HLSQLEQKV	HCD	F1:5760-F1:23608	9	1	10	T	h.ens90	1+:26258152-26258179	CDS	HISQLEQKV		100	1	CDS	1	CDS	h.ens90	0.000917	9.72e-05	6.36	162320	ENSG00000130695	CEP85	1+:26239780-26239838|26244165-26244318|26255170-26255865|26257596-26257730|26258142-26258260|26259616-26259802|26268482-26268635|26269459-26269614|26271013-26271107|26272020-26272071|26274963-26275071|26276534-26276760|26277135-26277293	ATG	CTG	1389	50	403	1047	2289	1215	RQRK
GM11930	1	2020-08-28_Fusion_23057.raw	F1:20232	RSGHFEQAL	F1:5752	9	85	85	9	522.766	2	21.93	1043.51	2	61 58 74 84 96 97 98 100 100	RSGHFEQAL	HCD	F1:5752-F1:20232	1	1	0	T	h.ens90	2+:54629201-54629228	CDS	RSGHFEQAI		100	4	CDS	1	CDS	h.ens90	9.47e-06	3.74e-06	5.62	906580	ENSG00000115306	SPTBN1	2+:54558676-54558887|54599091-54599243|54612160-54612334|54616206-54616298|54617607-54617688|54618077-54618193|54621399-54621512|54622299-54622487|54623478-54623596|54624803-54624962|54625931-54626234|54628096-54628250|54628932-54629803|54629891-54630029|54630854-54631611|54632565-54632768|54637712-54637803|54642982-54643129|54644322-54644586|54645228-54645453|54645927-54646017|54646193-54646475|…	ATG	ATG	4449	3	1470	2067	7095	5001	EMSG
GM11930	1	2020-08-28_Fusion_23057.raw	F1:10257	KQGPTGLHV	F1:5780	9	98	98	9	468.767	2	21.98	935.519	0.2	99 95 99 98 98 97 100 100 100	KQGPTGLHV	HCD	F1:5780-F1:10257	1	1	0	T	h.ens90	12-:51098790-51098817	CDS	KQGPTGIHV		100	2	CDS	1	CDS	h.ens90	0	0	3.35	415910	ENSG00000135457	TFCP2	12-:51095240-51095278|51095988-51096040|51098775-51098918|51099654-51099779|51101934-51102025|51103669-51103763|51104154-51104203|51106524-51106613|51107235-51107346|51109120-51109273|51110876-51110983|51116314-51116420|51117670-51117747|51118620-51118772|51172300-51172482	ATG	ATC	357	75	34	1377	1509	105	SQIY
GM11930	1	2020-08-28_Fusion_23057.raw	F1:13470	KQFHSVEV	F1:5794	8	71	71	8	487.258	2	22.01	972.503	-0.6	49 38 59 52 88 92 99 99	KQFHSVEV	HCD	F1:5794-F1:13470	1	1	0	T	h.ens90	19+:35023475-35023499	CDS	KQFHSVEV		100	1	CDS	1	CDS	h.ens90	1.07e-05	4.42e-06	4.49	132710	ENSG00000089351	GRAMD1A	19+:34994824-34994825|34995993-34996291|35009118-35009329|35009422-35009443|35009887-35009972|35010091-35010195|35010283-35010379|35011473-35011554|35013255-35013368|35013540-35013691|35014188-35014387|35015823-35015967|35019190-35019309|35019390-35019533|35021501-35021605|35021690-35021864|35021950-35022038|35023235-35023343|35023426-35023547|35026048-35026141	ATG	CTG	1008	281	46	2010	2175	141	LALQ
GM11930	1	2020-08-28_Fusion_23057.raw	F1:19803	RQPPTVTKL	F1:5792	9	67	67	9	520.316	2	22.01	1038.62	-1	36 34 54 45 56 86 99 99 97	RQPPTVTKL	HCD	F1:5792-F1:19803	1	1	0	T	h.ens90	11+:76545853-76545880	CDS	RQPPTVTKI		100	1	CDS	1	CDS	h.ens90	6.16e-05	1.94e-05	5.37	352640	ENSG00000158636	EMSY	11+:76445083-76445128|76446899-76447008|76451857-76451957|76453313-76453388|76458182-76458358|76459935-76460085|76463820-76464080|76472563-76472840|76496214-76496469|76513385-76513535|76516141-76516312|76523154-76523291|76526461-76526635|76528267-76528466|76535894-76536059|76537794-76537950|76539598-76539640|76542215-76542367|76544258-76544822|76545796-76546297|76549951-76550146	ATG	GTG	738	33	203	3375	4014	612	TFEG
GM11930	1	2020-08-28_Fusion_23057.raw	F1:5254	RVLKSVAV	F1:5791	8	78	78	8	436.29	2	22.03	870.565	0.2	52 51 74 78 87 92 99 95	RVLKSVAV	HCD	F1:5791-F1:5254	1	4	0	T	h.ens90	10+:133419525-133419549	CDS	RVLKSVAV		100	1	CDS	1	CDS	h.ens90	5.95e-06	2.78e-06	5.96	307990	ENSG00000254536	AL360181.3	10+:133390920-133391098|133391311-133391428|133395712-133395777|133396162-133396267|133398434-133398515|133399169-133399226|133399528-133399619|133401528-133401590|133402148-133402245|133402691-133402773|133419479-133419592|133420025-133420165	ATG	CTG	300	31	60	798	1005	183	DNVE
GM11930	1	2020-08-28_Fusion_23057.raw	F1:11729	TQAHVQTGL	F1:5795	9	65	65	9	477.754	2	22.03	953.493	0.2	22 0 74 60 74 66 96 98 99	TQAHVQTGL	HCD	F1:5795-F1:11729	4	1	7	T	h.ens90	16+:28835752-28835758|28835932-28835953	CDS	TQAHVQTGI		100	1	CDS	1	CDS	h.ens90	7.46e-05	2.24e-05	5.16	238750	ENSG00000168488	ATXN2L	16+:28823049-28823558|28825365-28825402|28825623-28825680|28825769-28825841|28826239-28826390|28826861-28826986|28829400-28829492|28829857-28830058|28830614-28830790|28830961-28831072|28832204-28832399|28832495-28832567|28832816-28832887|28833058-28833354|28833438-28833508|28834064-28834211|28834342-28834415|28834505-28834693|28835057-28835187|28835277-28835399|28835548-28835758|28835932-28836122…	ATG	ATG	258	4	72	2889	3294	378	MAHV
GM11930	1	2020-08-28_Fusion_23057.raw	F1:9402	RQKGLPQV	F1:5798	8	36	36	8	463.284	2	22.08	924.551	2.9	25 26 32 30 42 25 26 88	RQKGLPQV	HCD	F1:5798-F1:9402	1	2	0	B	h.ens90	21-:31693312-31693336	CDS	RQKGLPQV		100	2	CDS	2	CDS	h.ens90	0.000118	2.84e-05	3.14	17868	ENSG00000156304	SCAF4	21-:31671398-31672354|31685048-31685174|31685397-31685484|31685567-31685733|31688306-31688464|31690796-31690953|31691816-31691930|31692348-31692449|31693293-31693484|31694203-31694289|31694812-31694980|31696112-31696221|31696568-31696750|31700994-31701171|31701775-31701918|31702243-31702379|31703764-31703926|31705422-31705467|31706273-31706357|31731662-31731896	ATG	ATG	2097	63	627	1470	3444	1950	ERER
GM11930	1	2020-08-28_Fusion_23057.raw	F1:10720	KLPGASEKL	F1:5811	9	71	71	9	471.786	2	22.08	941.554	3.4	99 82 86 38 71 39 57 74 94	KLPGASEKL	HCD	F1:5811-F1:10720	1	2	0	T	h.ens90	1-:6525928-6525955	CDS	KLPGASEKI		100	1	CDS	1	CDS	h.ens90	4.18e-05	1.43e-05	5.37	741730	ENSG00000162408	NOL9	1-:6525853-6526003|6526695-6526829|6528993-6529171|6531967-6532079|6532462-6532760|6533279-6533441|6541829-6541927|6544825-6544922|6545044-6545180|6549570-6549698|6550395-6550615|6554106-6554511	ATG	ACG	264	54	24	2007	2109	75	DYNF
GM11930	1	2020-08-28_Fusion_23057.raw	F1:25260	SQLQTRQQL	F1:5812	9	88	88	9	551.306	2	22.08	1100.59	3.4	42 66 100 98 99 98 95 95 99	SQLQTRQQL	HCD	F1:5812-F1:25260	3	1	3	T	h.ens90	17-:42334003-42334030	CDS	SQLQTRQQI		100	1	CDS	1	CDS	h.ens90	6.21e-06	2.35e-06	6.47	1381800	ENSG00000168610	STAT3	17-:42315744-42315800|42316788-42316901|42317181-42317224|42322281-42322494|42323003-42323143|42323259-42323354|42323572-42323625|42324710-42324846|42324962-42325061|42326115-42326199|42329409-42329457|42329553-42329647|42329746-42329776|42331471-42331531|42333672-42333765|42333890-42334049|42337434-42337586|42337762-42337857|42338730-42338812|42339313-42339409|42345558-42345657|42346568-42346713…	ATG	ACG	1632	45	489	816	2313	1470	SLAE
GM11930	1	2020-08-28_Fusion_23057.raw	F1:26029	KQYQDSTEL	F1:5814	9	55	55	9	556.269	2	22.08	1110.52	4.5	27 29 37 34 49 57 76 93 99	KQYQDSTEL	HCD	F1:5814-F1:26029	1	1	0	T	h.ens90	5-:123346707-123346734	CDS	KQYQDSTEI		100	1	CDS	1	CDS	h.ens90	0.000195	4.34e-05	5.03	254520	ENSG00000168944	CEP120	5-:123346518-123346753|123349943-123350089|123364495-123364594|123372649-123372772|123377373-123377535|123378335-123378428|123382110-123382200|123382736-123382889|123382985-123383082|123384950-123385133|123386517-123386667|123388431-123388606|123389923-123390140|123391109-123391337|123393299-123393497|123399135-123399284|123412398-123412540|123416009-123416124|123418358-123418515|123422949-123423…	ATG	ATG	324	36	62	2745	2961	189	QQEQ
GM11930	1	2020-08-28_Fusion_23057.raw	F1:24084	RVAPEQQM(+15.99)L	F1:5830	9	53	53	9	544.283	2	22.11	1086.55	1.7	41 45 57 36 49 39 43 85 87	RVAPEQQM(+15.99)L	HCD	F1:5830-F1:24084	1	1	0	T	h.ens90	20+:38902696-38902723	CDS	RVAPEQQMI		100	2	CDS	1	CDS	h.ens90	0.000237	4.89e-05	8.45	2511400	ENSG00000101445	PPP1R16B	20+:38835892-38836175|38889594-38889665|38895564-38895710|38900580-38900684|38902667-38902792|38905968-38906094|38906978-38907054|38907805-38907935|38908027-38908193|38918156-38918666	ATG	ATG	1107	1	358	600	1704	1077	INEM
GM11930	1	2020-08-28_Fusion_23057.raw	F1:12143	RSARVTVAV	F1:5840	9	69	69	9	479.794	2	22.13	957.572	0.8	88 53 41 41 55 67 93 93 96	RSARVTVAV	HCD	F1:5840-F1:12143	1	1	0	T	h.ens90	22+:30427191-30427218	CDS	RSARVTVAV		100	2	CDS	1	CDS	h.ens90	5.08e-05	1.67e-05	3.72	1186300	ENSG00000249590	AC004832.3	22+:30409261-30409282|30409425-30409486|30410595-30410679|30415758-30415865|30415947-30416087|30416233-30416403|30426716-30426844|30427170-30427403|30428461-30428534	ATG	GTG	519	78	85	216	501	258	PEAG
GM11930	1	2020-08-28_Fusion_23057.raw	F1:16652	GLM(+15.99)DTVKKV	F1:5890	9	75	75	9	503.785	2	22.13	1005.55	1.9	24 44 87 92 73 76 97 94 91	GLM(+15.99)DTVKKV	HCD	F1:5890-F1:16652	3	1	15	T	h.ens90	1+:28710554-28710581	CDS	GLMDTVKKV		100	1	CDS	1	CDS	h.ens90	2.81e-05	1.04e-05	8.38	546370	ENSG00000162419	GMEB1	1+:28683609-28683740|28690073-28690186|28691584-28691709|28692941-28693045|28696926-28697084|28702437-28702569|28704191-28704329|28710519-28710642|28714072-28714773	ATG	ATC	918	43	253	933	1722	762	AHTF
GM11930	1	2020-08-28_Fusion_23057.raw	F1:17107	RLPGEAQKL	F1:5828	9	95	95	9	506.301	2	22.13	1010.59	0.1	97 95 96 83 96 100 97 97 98	RLPGEAQKL	HCD	F1:5828-F1:17107	1	6	0	T	h.ens90	8-:67258134-67258161	CDS	RLPGEAQKI		100	18	CDS	6	CDS	h.ens90	6.05e-07	1.16e-07	5.36	8189200	ENSG00000066777	ARFGEF1	8-:67198933-67199098|67200395-67200513|67201466-67201605|67203082-67203251|67204679-67204819|67211482-67211615|67216589-67216662|67217781-67217920|67218002-67218138|67219430-67219560|67224902-67225033|67226022-67226183|67227136-67227309|67227446-67227598|67227962-67228132|67228223-67228264|67232854-67232945|67238342-67238493|67238734-67238893|67240161-67240290|67251298-67251450|67253450-67253622|…	ATG	ATG	3204	6	1052	2364	5550	3159	LEGF
GM11930	1	2020-08-28_Fusion_23057.raw	F1:5191	AQVAAQNAV	F1:5835	9	46	46	9	436.235	2	22.14	870.456	0.1	34 0 45 46 48 33 33 88 93	AQVAAQNAV	HCD	F1:5835-F1:5191	4	1	3	T	h.ens90	19+:49830531-49830558	CDS	AQVAAQNAV		100	1	CDS	1	CDS	h.ens90	0.000476	7.23e-05	6.15	204590	ENSG00000104973	MED25	19+:49818278-49818475|49818570-49818616|49819171-49819296|49828448-49828547|49828969-49829090|49829785-49829948|49830087-49830218|49830510-49830598|49830693-49830758|49836282-49836406|49836846-49836944	ATG	CTG	537	61	108	840	2244	1377	NLSA
GM11930	1	2020-08-28_Fusion_23057.raw	F1:9100	KLLPAGHSV	F1:5856	9	60	60	9	461.28	2	22.15	920.544	0.8	78 92 98 58 33 53 14 30 90	KLLPAGHSV	HCD	F1:5856-F1:9100	1	3	0	T	h.ens90	15+:90271392-90271419	CDS	KLLPAGHSV		100	1	CDS	1	CDS	h.ens90	0.000121	3.15e-05	6.84	75828	ENSG00000275674	AC091167.7	15+:90263754-90264058|90264719-90264963|90266287-90266398|90271187-90271788	ATG	CTG	615	73	122	480	876	369	GNTS
GM11930	1	2020-08-28_Fusion_23057.raw	F1:27149	VLYDQPRHV	F1:5860	9	76	76	9	563.805	2	22.17	1125.59	1.4	97 98 98 98 91 33 37 41 92	VLYDQPRHV	HCD	F1:5860-F1:27149	2	1	0	T	h.ens90	X+:71125089-71125116	CDS	VLYDQPRHV		100	2	CDS	1	CDS	h.ens90	2.54e-05	9.54e-06	7.47	46052	ENSG00000184634	MED12	X+:71118556-71118853|71119372-71119477|71119685-71119877|71120013-71120170|71120970-71121152|71121326-71121437|71121561-71121816|71122199-71122346|71122507-71122607|71122737-71122874|71123094-71123226|71123593-71123720|71124158-71124388|71124763-71124844|71124975-71125146|71125350-71125495|71125662-71125713|71126035-71126154|71126340-71126484|71126968-71127132|71127335-71127467|71127892-71128120|…	ATG	GTG	4473	33	1448	2169	6534	4338	GTLG
GM11930	1	2020-08-28_Fusion_23057.raw	F1:14583	LRKGQAVTL	F1:5871	9	47	47	9	493.312	2	22.19	984.608	1.4	0 0 33 27 37 63 79 97 93	LRKGQAVTL	HCD	F1:5871-F1:14583	8	2	7	T	h.ens90	8+:11831583-11831610	CDS	IRKGQAVTL		100	1	CDS	1	CDS	h.ens90	0.000429	6.86e-05	5.51	101950	ENSG00000079459	FDFT1	8+:11808430-11808891|11809666-11809850|11821749-11821878|11826023-11826215|11830243-11830420|11831517-11831670|11838387-11838609	ATG	GTG	372	21	93	945	1254	282	GAVK
GM11930	1	2020-08-28_Fusion_23057.raw	F1:24440	KYLSKPENL	F1:5866	9	67	67	9	546.309	2	22.19	1090.6	0.8	96 64 77 93 72 36 43 40 83	KYLSKPENL	HCD	F1:5866-F1:24440	1	2	0	T	h.ens90	13-:49332015-49332042	CDS	KYISKPENL		100	6	CDS	2	CDS	h.ens90	6.16e-05	1.94e-05	7.17	1715800	ENSG00000102547	CAB39L	13-:49310813-49310993|49331946-49332090|49339676-49339742|49344178-49344238|49350743-49350912|49359713-49359832|49376966-49377131|49382799-49382941|49401132-49401242	ATG	ATG	282	2	82	738	1014	249	AIMT
GM11930	1	2020-08-28_Fusion_23057.raw	F1:4329	QVTGVTRV	F1:5882	8	94	94	8	430.253	2	22.22	858.492	-0.2	91 94 97 94 93 93 93 97	QVTGVTRV	HCD	F1:5882-F1:4329	1	6	0	T	h.ens90	12-:56713635-56713659	CDS	QVTGVTRV		100	2	CDS	2	CDS	h.ens90	1.25e-06	8.71e-07	4.83	114320	ENSG00000196531	NACA	12-:56712537-56712552|56712785-56712908|56713061-56713190|56713536-56713683|56714361-56714439|56714601-56714687|56715870-56721459|56724451-56724523|56725262-56725488	ATG	CTG	411	7	121	2388	2778	366	LGLR
GM11930	1	2020-08-28_Fusion_23057.raw	F1:23939	QLTQVNQRV	F1:5876	9	88	88	9	543.307	2	22.22	1084.6	0.1	77 79 96 94 97 86 86 89 96	QLTQVNQRV	HCD	F1:5876-F1:23939	1	1	0	T	h.ens90	17-:75948409-75948436	CDS	QITQVNQRV		100	2	CDS	1	CDS	h.ens90	6.21e-06	2.35e-06	5.43	525060	ENSG00000161533	ACOX1	17-:75946747-75946795|75948250-75948457|75949216-75949360|75949494-75949600|75949717-75949897|75950773-75950964|75951414-75951577|75953450-75953620|75955565-75955681|75955827-75955947|75957458-75957566|75960214-75960375|75978533-75978693|75978964-75979157	ATG	ATG	246	4	68	1749	1983	207	MTEP
GM11930	1	2020-08-28_Fusion_23057.raw	F1:29584	FGFHKPKM(+15.99)Y	F1:5888	9	92	92	9	585.792	2	22.22	1169.57	0.1	98 98 99 99 99 74 69 95 98	FGFHKPKM(+15.99)Y	HCD	F1:5888-F1:29584	1	1	0	T	h.ens90	12-:31298174-31298201	CDS	FGFHKPKMY		100	2	CDS	1	CDS	h.ens90	2.77e-06	8.69e-07	7.82	761380	ENSG00000139146	FAM60A	12-:31282711-31282871|31287633-31287784|31293804-31293931|31295233-31295333|31298076-31298224|31323943-31324160	ATG	ATG	666	1	211	3	666	636	EEKM
GM11930	1	2020-08-28_Fusion_23057.raw	F1:13497	RLSNTQGVV	F1:5889	9	66	66	9	487.274	2	22.24	972.535	-1.7	54 43 47 51 57 60 83 100 100	RLSNTQGVV	HCD	F1:5889-F1:13497	1	1	0	T	h.ens90	21-:33907406-33907433	CDS	RLSNTQGVV		100	1	CDS	1	CDS	h.ens90	6.78e-05	2.08e-05	5.97	222580	ENSG00000249209	AP000311.1	21-:33903525-33903639|33903934-33904021|33907340-33907453|33909081-33909211|33912288-33912399|33914449-33914500|33915727-33915784	ATG	ATC	642	116	88	348	642	267	AENG
GM11930	1	2020-08-28_Fusion_23057.raw	F1:22135	LRSQALHQL	F1:5878	9	70	70	9	533.311	2	22.24	1064.61	-1.4	89 35 40 40 57 84 98 93 98	LRSQALHQL	HCD	F1:5878-F1:22135	1	1	0	T	h.ens90	16-:75640310-75640337	CDS	IRSQAIHQL		100	3	CDS	1	CDS	h.ens90	4.61e-05	1.55e-05	6.73	576100	ENSG00000065427	KARS	16-:75627894-75627993|75628568-75628712|75629414-75629541|75630422-75630508|75631167-75631253|75631415-75631589|75631692-75631855|75634172-75634292|75635679-75635805|75635911-75636098|75636453-75636547|75640183-75640349|75641563-75641723|75647577-75647678	ATG	ATC	1794	78	510	318	1878	1533	QYYK
GM11930	1	2020-08-28_Fusion_23057.raw	F1:8560	ALKKADLGV	F1:5901	9	92	92	9	457.787	2	22.29	913.56	0.4	99 99 100 84 65 84 99 100 100	ALKKADLGV	HCD	F1:5901-F1:8560	1	3	0	T	h.ens90	19-:35555262-35555289	CDS	ALKKADIGV		100	9	CDS	3	CDS	h.ens90	2.77e-06	8.69e-07	5.77	948740	ENSG00000105675	ATP4A	19-:35550614-35550643|35550833-35550925|35551009-35551111|35551446-35551580|35553036-35553182|35553705-35553829|35554921-35555076|35555165-35555334|35555439-35555590|35555675-35555812|35556912-35557088|35557654-35557847|35558361-35558496|35558576-35558686|35558992-35559191|35559804-35560073|35560362-35560615|35560818-35560932|35562434-35562638|35563208-35563268|35563383-35563527|35563617-35563656	ATG	GTG	1014	36	292	2202	3108	879	NDSP
GM11930	1	2020-08-28_Fusion_23057.raw	F1:21318	VQSQTQPRL	F1:5907	9	69	69	9	528.795	2	22.31	1055.57	3.8	77 74 96 93 81 84 19 17 83	VQSQTQPRL	HCD	F1:5907-F1:21318	4	3	7	T	h.ens90	9-:128179216-128179243	CDS	VQSQTQPRI		100	2	CDS	1	CDS	h.ens90	5.08e-05	1.67e-05	4.23	284640	ENSG00000148337	CIZ1	9-:128166196-128166406|128166758-128166880|128167094-128167164|128169051-128169201|128169405-128169519|128170019-128170107|128176350-128176475|128177565-128177763|128178368-128178490|128178708-128178904|128179072-128179415|128180414-128180523|128180720-128180814|128185546-128185776|128187862-128187934|128190328-128190444|128190687-128190862|128204185-128204381	ATG	GTG	1671	35	512	1053	2865	1785	VQAQ
GM11930	1	2020-08-28_Fusion_23057.raw	F1:16014	GQSPHKFTV	F1:5914	9	88	88	9	500.765	2	22.34	999.514	2.5	39 60 100 100 100 97 98 100 100	GQSPHKFTV	HCD	F1:5914-F1:16014	2	1	4	T	h.ens90	4-:75931229-75931256	CDS	GQSPHKFTV		100	2	CDS	1	CDS	h.ens90	6.21e-06	2.35e-06	5.5	453290	ENSG00000138744	NAAA	4-:75914903-75914985|75918760-75918789|75919908-75919975|75920737-75920800|75920950-75921123|75925734-75925811|75931213-75931304|75936108-75936235|75940000-75940165|75940743-75941051	ATG	GTG	765	77	168	546	1080	507	GLWT
GM11930	1	2020-08-28_Fusion_23057.raw	F1:19513	LM(+15.99)EHLHKL	F1:5929	8	73	73	8	518.785	2	22.34	1035.55	2.8	76 40 91 27 66 94 96 98	LM(+15.99)EHLHKL	HCD	F1:5929-F1:19513	1	10	0	T	h.ens90	17+:39204131-39204155	CDS	LMEHIHKL		100	1	CDS	1	CDS	h.ens90	9.08e-06	3.88e-06	6.39	559430	ENSG00000108298	RPL19	17+:39200290-39200349|39201212-39201319|39202316-39202439|39202988-39203109|39204076-39204187|39204524-39204648	ATG	GTG	237	19	51	411	591	156	NKRI
GM11930	1	2020-08-28_Fusion_23057.raw	F1:13402	AAAELTRKL	F1:5931	9	94	94	9	486.796	2	22.34	971.576	1.7	100 100 100 100 100 84 75 95 96	AAAELTRKL	HCD	F1:5931-F1:13402	1	1	0	T	h.ens90	20+:2657089-2657116	CDS	AAAEITRKL		100	1	CDS	1	CDS	h.ens90	1.31e-06	3.17e-07	6.62	290460	ENSG00000101361	NOP56	20+:2652627-2652663|2652841-2652931|2653278-2653393|2654413-2654575|2654748-2654947|2655324-2655512|2655594-2655746|2655933-2656034|2656400-2656549|2656773-2656895|2657080-2657218|2657928-2658294	ATG	ATG	513	6	155	1290	1785	468	QAEE
GM11930	1	2020-08-28_Fusion_23057.raw	F1:28136	KLFEKKYSV	F1:5934	9	91	91	9	571.336	2	22.36	1140.65	3.5	97 98 97 94 94 82 76 92 96	KLFEKKYSV	HCD	F1:5934-F1:28136	1	1	0	T	h.ens90	2+:9933915-9933942	CDS	KLFEKKYSV		100	1	CDS	1	CDS	h.ens90	3.55e-06	1.2e-06	6.88	41110	ENSG00000115750	TAF1B	2+:9843355-9843559|9845219-9845318|9849372-9849460|9851540-9851638|9854325-9854421|9868275-9868429|9875864-9876018|9882705-9882805|9904858-9905006|9910735-9910913|9911510-9911557|9913158-9913249|9919040-9919111|9919597-9919820|9933782-9933984	ATG	GTG	423	118	13	1698	1767	42	LVEK
GM11930	1	2020-08-28_Fusion_23057.raw	F1:14481	ALDPTARKL	F1:5936	9	54	54	9	492.796	2	22.36	983.576	1	42 49 97 91 82 31 24 25 50	ALDPTARKL	HCD	F1:5936-F1:14481	2	1	1	T	h.ens90	12-:113172494-113172521	CDS	ALDPTARKI		100	1	CDS	1	CDS	h.ens90	0.000215	4.61e-05	6.18	20507	ENSG00000123064	DDX54	12-:113158876-113159109|113161269-113161382|113161892-113161997|113162931-113163045|113163131-113163274|113164066-113164285|113165643-113165717|113165801-113166032|113169769-113169904|113172352-113172563|113174639-113174771|113174874-113174936|113175035-113175157|113176839-113176935|113177051-113177093|113178976-113179026|113179142-113179331|113179934-113180005|113180928-113181058|113185277-11318…	ATG	ATC	1884	116	502	1110	2649	1512	HIYS
GM11930	1	2020-08-28_Fusion_23057.raw	F1:12717	AQQM(+15.99)M(+15.99)PEV	F1:5951	8	49	49	8	483.208	2	22.4	964.399	1.2	28 28 40 49 61 43 57 92	AQQM(+15.99)M(+15.99)PEV	HCD	F1:5951-F1:12717	2	1	0	T	h.ens90	22-:17592721-17592736|17594528-17594537	CDS	AQQMMPEV		100	2	CDS	1	CDS	h.ens90	4.73e-05	1.51e-05	10.32	58938	ENSG00000131100	ATP6V1E1	22-:17592673-17592736|17594528-17594616|17598193-17598288|17600026-17600095|17601091-17601181|17612811-17612878|17613210-17613320|17619460-17619526|17628602-17628740	ATG	CTG	222	50	15	609	681	48	LDLI
GM11930	1	2020-08-28_Fusion_23057.raw	F1:21983	KRFSGTVRL	F1:5941	9	75	75	9	532.323	2	22.4	1062.63	1.2	99 87 78 73 43 51 88 75 90	KRFSGTVRL	HCD	F1:5941-F1:21983	2	6	5	T	h.ens90	6+:35469004-35469027|35469380-35469384	CDS	KRFSGTVRL		100	4	CDS	1	CDS	h.ens90	2.81e-05	1.04e-05	4.64	859190	ENSG00000198755	RPL10A	6+:35468428-35468439|35468798-35468873|35468946-35469027|35469380-35469529|35470178-35470351|35470579-35470750	ATG	ATC	654	46	162	138	654	489	PQKD
GM11930	1	2020-08-28_Fusion_23057.raw	F1:20476	RLLSETSKL	F1:5976	9	53	53	9	523.814	2	22.4	1045.61	1.3	0 0 43 43 58 60 81 98 99	RLLSETSKL	HCD	F1:5976-F1:20476	9	2	12	T	h.ens90	10+:89758855-89758882	CDS	RIISETSKI		100	1	CDS	1	CDS	h.ens90	0.000237	4.89e-05	7.21	281360	ENSG00000138182	KIF20B	10+:89701663-89701680|89705293-89705441|89709166-89709253|89709344-89709461|89709926-89710065|89710960-89711145|89714046-89714083|89714954-89715182|89716435-89716547|89717423-89717495|89717575-89717722|89718709-89718872|89719418-89719706|89723963-89724103|89725019-89725158|89726292-89726521|89727855-89727896|89729127-89729247|89732902-89733056|89737386-89738617|89738957-89739096|89743807-89743927…	ATG	CTG	963	51	260	4653	5463	783	EQLK
GM11930	1	2020-08-28_Fusion_23057.raw	F1:8222	RLVAPGKGL	F1:5971	9	81	81	9	455.796	2	22.42	909.576	1.7	53 55 75 86 82 86 99 98 98	RLVAPGKGL	HCD	F1:5971-F1:8222	2	2	5	T	h.ens90	16+:30067317-30067344	CDS	RIVAPGKGI		100	2	CDS	2	CDS	h.ens90	1.51e-05	5.97e-06	5.47	83535	ENSG00000149925	ALDOA	16+:30063907-30064248|30064423-30064505|30067233-30067366|30067449-30067661|30068645-30068700|30068817-30068978|30069305-30069389|30069498-30069673|30069829-30070029|30070116-30070212	ATG	ATC	1095	21	334	225	1257	1005	DIAH
GM11930	1	2020-08-28_Fusion_23057.raw	F1:22421	KLNEKPQVL	F1:5958	9	73	73	9	534.825	2	22.42	1067.63	1.2	94 95 59 63 89 35 41 90 99	KLNEKPQVL	HCD	F1:5958-F1:22421	2	1	1	T	h.ens90	9-:136862972-136862999	CDS	KINEKPQVI		100	2	CDS	1	CDS	h.ens90	3.43e-05	1.22e-05	5.33	513290	ENSG00000107223	EDF1	9-:136862455-136862496|136862905-136862999|136863287-136863448|136863819-136863871|136866180-136866285	ATG	ACG	426	97	35	291	447	129	SSL*
GM11930	1	2020-08-28_Fusion_23057.raw	F1:30068	QQYAEQLRM(+15.99)	F1:5974	9	70	70	9	591.783	2	22.42	1181.55	1.9	33 43 98 99 97 0 85 86 92	QQYAEQLRM(+15.99)	HCD	F1:5974-F1:30068	6	1	9	T	h.ens90	6+:30589823-30589850	CDS	QQYAEQLRM		100	1	CDS	1	CDS	h.ens90	4.61e-05	1.55e-05	8.82	383400	ENSG00000204574	ABCF1	6+:30571376-30571560|30577408-30577455|30577817-30577913|30578075-30578202|30578347-30578385|30578469-30578577|30579930-30580005|30580405-30580519|30582393-30582507|30583065-30583188|30583607-30583708|30583804-30583890|30584191-30584331|30584417-30584566|30585259-30585343|30585557-30585682|30585878-30585991|30586133-30586305|30586473-30586548|30586640-30586711|30589687-30589720|30589805-30589974|…	ATG	CTG	495	13	142	2082	2538	429	GFFN
GM11930	1	2020-08-28_Fusion_23057.raw	F1:18001	NM(+15.99)VAKVDEV	F1:5978	9	81	81	9	510.756	2	22.5	1019.5	1.2	25 39 98 99 95 91 93 93 99	NM(+15.99)VAKVDEV	HCD	F1:5978-F1:18001	3	5	1	T	h.ens90	6+:35470294-35470321	CDS	NMVAKVDEV		100	1	CDS	1	CDS	h.ens90	1.51e-05	5.97e-06	9.75	1085700	ENSG00000198755	RPL10A	6+:35468724-35468873|35468946-35469027|35469380-35469529|35470178-35470351|35470579-35470750	ATG	CTG	402	58	66	426	654	201	THNE
GM11930	1	2020-08-28_Fusion_23057.raw	F1:12674	RQLGSKYL	F1:6011	8	58	58	8	482.782	2	22.52	963.55	-1.1	32 26 34 30 58 87 99 99	RQLGSKYL	HCD	F1:6011-F1:12674	1	3	0	T	h.ens90	5+:75343936-75343960	CDS	RQLGSKYI		100	1	CDS	1	CDS	h.ens90	2.67e-05	9.56e-06	4.95	65255	ENSG00000113161	HMGCR	5+:75336496-75336617|75342582-75342770|75343852-75343964|75344244-75344332|75345573-75345658|75347203-75347309|75350041-75350148|75350257-75350374|75350788-75350949|75351067-75351315|75351423-75351602|75354502-75354697|75355055-75355214|75355364-75355522|75356342-75356448|75358656-75358827|75359169-75359310|75359397-75359556|75359984-75360139|75360287-75360342	ATG	CTG	2562	48	797	249	2667	2394	FQNL
GM11930	1	2020-08-28_Fusion_23057.raw	F1:16796	RLPPGQKVL	F1:5961	9	55	55	9	504.322	2	22.52	1006.63	0.3	47 52 41 25 22 39 74 98 99	RLPPGQKVL	HCD	F1:5961-F1:16796	4	1	7	T	h.ens90	17+:49217801-49217828	CDS	RLPPGQKVI		100	2	CDS	1	CDS	h.ens90	0.000195	4.34e-05	6.78	484820	ENSG00000108798	ABI3	17+:49210322-49210841|49216530-49216698|49217738-49217915|49219539-49219625|49219857-49219953|49220168-49220326|49222090-49222225|49222551-49222715	ATG	ATC	801	16	241	348	1101	726	ATVQ
GM11930	1	2020-08-28_Fusion_23057.raw	F1:18869	LQSPSEQKL	F1:5977	9	84	84	9	515.282	2	22.52	1028.55	-0.5	91 94 100 97 47 55 90 94 98	LQSPSEQKL	HCD	F1:5977-F1:18869	2	1	1	T	h.ens90	14+:32822736-32822763	CDS	IQSPSEQKI		100	1	CDS	1	CDS	h.ens90	1.07e-05	4.25e-06	5.75	1450800	ENSG00000151320	AKAP6	14+:32433478-32433817|32535553-32535805|32545229-32546999|32577119-32577242|32599409-32599506|32600628-32600792|32678310-32678459|32695989-32696110|32732453-32732600|32735657-32735882|32773677-32773893|32821401-32824773	ATG	ATC	2304	89	669	4923	6960	2010	RLEN
GM11930	1	2020-08-28_Fusion_23057.raw	F1:15320	RM(+15.99)LPHAPGV	F1:5968	9	71	71	9	497.268	2	22.54	992.523	-0.5	22 24 44 79 91 100 97 92 92	RM(+15.99)LPHAPGV	HCD	F1:5968-F1:15320	1	2	0	T	h.ens90	6-:113944361-113944388	CDS	RMLPHAPGV		100	8	CDS	2	CDS	h.ens90	4.18e-05	1.43e-05	7.78	23583000	ENSG00000196591	HDAC2	6-:113941057-113941088|113941707-113941765|113943350-113943506|113944279-113944410|113945361-113945470|113946007-113946148|113948978-113949087|113949167-113949260|113953276-113953418|113956012-113956151|113956618-113956693|113958648-113958766|113959905-113960018|113970856-113971283	ATG	ATG	390	12	108	1113	1467	327	FENL
GM11930	1	2020-08-28_Fusion_23057.raw	F1:10003	KGM(+15.99)LLQKV	F1:6001	8	62	62	8	466.783	2	22.55	931.552	-0.7	80 15 22 46 97 63 85 94	KGM(+15.99)LLQKV	HCD	F1:6001-F1:10003	4	2	10	T	h.ens90	4-:99903792-99903816	CDS	KGMLLQKV		100	1	CDS	1	CDS	h.ens90	2.06e-05	7.67e-06	8.83	515190	ENSG00000164031	DNAJB14	4-:99901027-99901152|99903725-99903898|99905596-99905706|99906516-99906611|99908710-99908896|99923039-99923185|99930449-99930621|99946438-99946607	ATG	ATG	276	20	63	924	1140	192	KNEY
GM11930	1	2020-08-28_Fusion_23057.raw	F1:12289	KQTDVAAEV	F1:6019	9	80	80	9	480.754	2	22.58	959.492	0.9	62 41 64 80 83 94 99 100 100	KQTDVAAEV	HCD	F1:6019-F1:12289	1	1	0	T	h.ens90	20-:53577164-53577191	CDS	KQTDVAAEV		100	1	CDS	1	CDS	h.ens90	1.68e-05	6.61e-06	5.8	1447400	ENSG00000171940	ZNF217	20-:53571743-53571853|53575726-53577280|53578333-53578450|53581460-53582832	ATG	CTG	1920	115	515	1572	3147	1548	HHKE
GM11930	1	2020-08-28_Fusion_23057.raw	F1:19153	KVKSTEVEL	F1:6033	9	79	79	9	516.801	2	22.58	1031.59	0.9	93 95 78 51 41 69 90 100 100	KVKSTEVEL	HCD	F1:6033-F1:19153	1	1	0	T	h.ens90	19+:1358397-1358424	CDS	KVKSTEVEI		100	2	CDS	1	CDS	h.ens90	1.87e-05	7.28e-06	4.79	1133500	ENSG00000160953	MUM1	19+:1356389-1356449|1357008-1357094|1358393-1358464|1358587-1358610	ATG	ATC	237	49	20	150	2136	1959	LCRI
GM11930	1	2020-08-28_Fusion_23057.raw	F1:18013	TQSKVSEEL	F1:6046	9	53	53	9	510.765	2	22.61	1019.51	1.1	23 26 68 59 50 41 55 68 88	TQSKVSEEL	HCD	F1:6046-F1:18013	3	1	7	T	h.ens90	15-:62007322-62007349	CDS	TQSKVSEEI		100	2	CDS	1	CDS	h.ens90	0.000237	4.89e-05	5.11	173400	ENSG00000129003	VPS13C	15-:61854456-61854558|61854870-61854954|61856285-61856409|61863439-61863528|61868658-61868773|61869499-61869623|61871988-61872034|61873245-61873409|61874875-61874951|61875731-61875845|61876972-61877054|61878606-61878746|61880608-61880722|61880842-61880954|61881562-61881632|61881746-61881828|61882595-61882736|61884127-61884269|61890164-61890400|61907263-61907390|61908991-61909125|61910176-61910305…	ATG	ATG	10089	25	3328	1248	11262	9987	KNKL
GM11930	1	2020-08-28_Fusion_23057.raw	F1:13773	RVPPPPQSV	F1:6283	9	51	51	9	488.783	2	22.61	975.55	0.9	26 36 61 79 49 25 29 64 91	RVPPPPQSV	HCD	F1:6283-F1:13773	1	1	0	T	h.ens90	1-:154965734-154965761	CDS	RVPPPPQSV		100	1	CDS	1	CDS	h.ens90	0.000288	5.5e-05	6.68	878290	ENSG00000160691	SHC1	1-:154963802-154963931|154965542-154965781|154965945-154966080|154966161-154966231|154966318-154966517|154967670-154967797|154967979-154968031|154968203-154968257|154968494-154968614|154968770-154968834|154969377-154969448|154970031-154970643	ATG	ATG	372	8	106	1407	1755	321	EDAL
GM11930	1	2020-08-28_Fusion_23057.raw	F1:14039	AQAKHALQL	F1:6054	9	66	66	9	490.288	2	22.61	978.561	0.3	30 29 69 94 48 73 73 86 96	AQAKHALQL	HCD	F1:6054-F1:14039	2	1	6	T	h.ens90	15-:63689618-63689645	CDS	AQAKHAIQI		100	1	CDS	1	CDS	h.ens90	6.78e-05	2.08e-05	3.88	327340	ENSG00000103657	HERC1	15-:63609080-63609266|63612250-63612556|63615767-63615920|63616429-63616682|63622814-63622891|63623724-63623890|63624157-63624327|63625984-63626154|63628676-63628815|63630465-63630635|63632708-63632811|63633847-63633970|63634732-63634888|63635960-63636142|63637504-63637643|63638410-63638536|63638710-63638776|63640151-63640445|63641469-63641643|63642956-63643058|63643403-63643550|63644991-63645097…	ATG	ATG	8613	6	2855	5991	14586	8568	ETPI
GM11930	1	2020-08-28_Fusion_23057.raw	F1:22497	TQQQLPQKV	F1:6052	9	75	75	9	535.303	2	22.65	1068.59	-0.4	26 28 75 94 99 98 95 82 83	TQQQLPQKV	HCD	F1:6052-F1:22497	3	2	5	T	h.ens90	22-:30345187-30345190|30346311-30346335	CDS	TQQQLPQKV		100	1	CDS	1	CDS	h.ens90	2.81e-05	1.04e-05	5.63	938920	ENSG00000099995	SF3A1	22-:30334593-30334695|30335466-30335538|30335651-30335753|30337025-30337180|30337689-30337897|30338788-30339034|30339129-30339251|30340195-30340381|30340694-30340812|30341691-30341885|30342199-30342350|30342804-30342879|30344932-30345190|30346311-30346519|30352950-30353072|30356729-30356846	ATG	ATG	2034	7	661	369	2382	1986	QQQT
GM11930	1	2020-08-28_Fusion_23057.raw	F1:25308	HLDTTQQM(+15.99)L	F1:6043	9	72	72	9	551.764	2	22.65	1101.51	0.4	35 55 74 71 74 54 90 98 99	HLDTTQQM(+15.99)L	HCD	F1:6043-F1:25308	1	1	0	T	h.ens90	12-:57532053-57532080	CDS	HLDTTQQMI		100	3	CDS	1	CDS	h.ens90	3.79e-05	1.33e-05	9.27	3167000	ENSG00000175203	DCTN2	12-:57530688-57530775|57532014-57532106|57532212-57532315|57532571-57532643|57532732-57532810|57532983-57533022|57533237-57533303|57533952-57534097|57534291-57534452|57535055-57535154|57535483-57535545|57535748-57535845|57546027-57546096|57547027-57547330	ATG	CTG	177	8	41	1068	1221	126	QLLT
GM11930	1	2020-08-28_Fusion_23057.raw	F1:19672	RQHPQPYL	F1:6036	8	79	79	8	519.778	2	22.65	1037.54	0.2	33 41 68 98 98 98 99 99	RQHPQPYL	HCD	F1:6036-F1:19672	1	3	0	T	h.ens90	8+:124543204-124543228	CDS	RQHPQPYI		100	2	CDS	1	CDS	h.ens90	5.46e-06	2.6e-06	4.43	2221700	ENSG00000147684	NDUFB9	8+:124539102-124539287|124543086-124543279|124546999-124547113|124549760-124549892	ATG	CTG	372	17	98	219	540	297	EFWY
GM11930	1	2020-08-28_Fusion_23057.raw	F1:14249	ALDAHQQSL	F1:6074	9	63	63	9	491.751	2	22.67	981.488	-0.1	70 70 96 90 30 25 28 66 98	ALDAHQQSL	HCD	F1:6074-F1:14249	2	1	1	T	h.ens90	7+:128865446-128865473	CDS	ALDAHQQSI		100	1	CDS	1	CDS	h.ens90	9.03e-05	2.57e-05	6.39	262770	ENSG00000128524	ATP6V1F	7+:128862904-128863062|128865119-128865203|128865376-128865578	ATG	GTG	144	4	34	312	444	105	MVRH
GM11930	1	2020-08-28_Fusion_23057.raw	F1:22293	STPDHLREL	F1:6083	9	84	84	9	534.278	2	22.67	1066.54	0.1	99 99 99 99 94 93 43 51 86	STPDHLREL	HCD	F1:6083-F1:22293	1	1	0	T	h.ens90	1+:236826876-236826896|236829188-236829195	CDS	STPDHIREI		100	2	CDS	1	CDS	h.ens90	1.07e-05	4.25e-06	6.02	972920	ENSG00000116984	MTR	1+:236795520-236795737|236803427-236803642|236806143-236806233|236808703-236808773|236810502-236810595|236812737-236812844|236815603-236815663|236816448-236816543|236824118-236824219|236825337-236825399|236826828-236826896|236829188-236829268|236831965-236832078|236835546-236835687|236838413-236838599|236850343-236850523|236852520-236852637|236852947-236853088|236859832-236859922|236862235-236862…	ATG	ATG	2709	13	880	975	3798	2796	GCCG
GM11930	1	2020-08-28_Fusion_23057.raw	F1:27780	LYQSKVREL	F1:6075	9	89	89	9	568.327	2	22.67	1134.64	-1	98 97 99 99 99 97 56 67 97	LYQSKVREL	HCD	F1:6075-F1:27780	1	1	0	T	h.ens90	6-:52283367-52283394	CDS	IYQSKVREL		100	3	CDS	1	CDS	h.ens90	5.27e-06	1.94e-06	7.3	271090	ENSG00000112118	MCM3	6-:52264587-52264786|52266074-52266144|52266610-52266696|52267864-52267968|52269085-52269226|52272300-52272451|52273229-52273356|52273741-52273916|52276267-52276476|52277066-52277198|52277534-52277688|52278741-52278850|52279360-52279599|52282044-52282175|52282652-52282861|52283293-52283406|52284596-52284881	ATG	CTG	2427	30	769	225	2562	2310	EDQG
GM11930	1	2020-08-28_Fusion_23057.raw	F1:13410	VLKSKELGV	F1:6096	9	71	71	9	486.807	2	22.7	971.601	-1.2	96 91 98 49 25 42 53 88 96	VLKSKELGV	HCD	F1:6096-F1:13410	1	2	0	T	h.ens90	2+:74214203-74214230	CDS	VLKSKELGV		100	1	CDS	1	CDS	h.ens90	4.18e-05	1.43e-05	7.65	253090	ENSG00000065911	MTHFD2	2+:74198563-74198742|74205704-74205889|74207703-74207826|74208568-74208721|74209941-74210049|74211198-74211291|74211740-74211866|74214078-74214242	ATG	GTG	93	18	3	1014	1053	12	EERE
GM11930	1	2020-08-28_Fusion_23057.raw	F1:22963	KAYHEQLSV	F1:6081	9	95	95	9	537.782	2	22.7	1073.55	-1	99 89 96 93 94 86 100 100 100	KAYHEQLSV	HCD	F1:6081-F1:22963	1	11	0	T	h.ens90	2-:219250834-219250861	CDS	KAYHEQLSV		100	35	CDS	7	CDS	h.ens90	6.05e-07	1.16e-07	5.62	2471000	ENSG00000127824	TUBA4A	2-:219250351-219251323|219251564-219251713|219252007-219252230|219254094-219254505	ATG	ATC	741	77	160	837	1347	483	ISAE
GM11930	1	2020-08-28_Fusion_23057.raw	F1:14666	RQKLEEAL	F1:6077	8	65	65	8	493.784	2	22.7	985.556	-1.6	21 22 35 60 88 97 100 100	RQKLEEAL	HCD	F1:6077-F1:14666	4	6	5	T	h.ens90	1+:206586927-206586951	CDS	RQKLEEAL		100	2	CDS	2	CDS	h.ens90	1.68e-05	6.44e-06	6.8	486740	ENSG00000266094	RASSF5	1+:206507596-206508059|206538171-206538293|206583268-206583379|206584386-206584684|206585179-206585295|206586825-206586978	ATG	GTG	330	93	8	1206	1257	27	YDKF
GM11930	1	2020-08-28_Fusion_23057.raw	F1:15059	RLSQVSDSV	F1:6084	9	78	78	9	495.764	2	22.72	989.514	-1	54 46 51 65 89 99 100 100 100	RLSQVSDSV	HCD	F1:6084-F1:15059	1	1	0	T	h.ens90	20+:63995470-63995482|63999044-63999059	CDS	RLSQVSDSV		100	1	CDS	1	CDS	h.ens90	2.07e-05	8e-06	6.64	1023900	ENSG00000101161	PRPF6	20+:63981176-63981316|63983046-63983215|63984906-63985025|63993406-63993485|63994915-63995092|63995326-63995482|63999044-63999139|63999602-63999759|64001076-64001239|64010199-64010318|64011284-64011503|64016722-64016845|64022756-64022878|64024554-64024693|64025938-64026058|64026981-64027158|64027602-64027736|64028477-64028569|64029376-64029491|64031917-64032044|64032840-64032993	ATG	ATG	2070	1	679	759	2826	2040	LMDM
GM11930	1	2020-08-28_Fusion_23057.raw	F1:8972	VVSSVTTKV	F1:6097	9	92	92	9	460.277	2	22.72	918.539	0.4	99 98 96 89 72 95 95 92 98	VVSSVTTKV	HCD	F1:6097-F1:8972	1	1	0	T	h.ens90	12+:121217176-121217203	CDS	VVSSVTTKV		100	1	CDS	1	CDS	h.ens90	2.77e-06	8.69e-07	6.47	191330	ENSG00000135124	P2RX4	12+:121210071-121210298|121216954-121217002|121217133-121217281|121221912-121221984|121222093-121222166|121222946-121223043|121228532-121228613|121228724-121228866|121228962-121229099|121232413-121232507|121232610-121232676|121232996-121233092|121233522-121233549	ATG	GTG	1050	20	320	225	1215	963	ETDS
GM11930	1	2020-08-28_Fusion_23057.raw	F1:15831	KLAKLQAQV	F1:6094	9	93	93	9	499.821	2	22.72	997.628	-0.5	99 98 99 86 81 85 98 95 97	KLAKLQAQV	HCD	F1:6094-F1:15831	1	11	0	T	h.ens90	1+:52059859-52059886	CDS	KLAKLQAQV		100	4	CDS	2	CDS	h.ens90	2.03e-06	5.73e-07	5.74	1172800	ENSG00000134717	BTF3L4	1+:52056173-52056379|52059834-52059901|52064824-52064938|52083339-52083541|52086111-52086171|52086711-52086758	ATG	ATG	477	4	145	12	477	438	MNQE
GM11930	1	2020-08-28_Fusion_23057.raw	F1:20972	RYLSKATTL	F1:6088	9	62	62	9	526.808	2	22.73	1051.6	-0.1	11 12 21 53 76 93 99 100 99	RYLSKATTL	HCD	F1:6088-F1:20972	3	1	9	T	h.ens90	13+:114246993-114247004|114250548-114250564	CDS	RYLSKATTL		100	2	CDS	1	CDS	h.ens90	9.94e-05	2.76e-05	7.93	275940	ENSG00000130177	CDC16	13+:114235066-114235132|114236644-114236699|114236798-114236896|114238989-114239028|114239349-114239490|114242120-114242280|114243256-114243348|114243855-114243989|114244889-114244969|114245999-114246049|114246930-114247004|114250548-114250674|114257077-114257230|114259334-114259398|114261886-114261948|114262878-114263014|114265149-114265240|114272183-114272443	ATG	ATG	933	10	291	960	1863	876	EHAR
GM11930	1	2020-08-28_Fusion_23057.raw	F1:7493	SQTLQPKV	F1:6095	8	57	57	8	450.761	2	22.75	899.508	-0.4	27 34 68 53 41 79 75 87	SQTLQPKV	HCD	F1:6095-F1:7493	2	2	3	T	h.ens90	7+:40093035-40093059	CDS	SQTIQPKV		100	1	CDS	1	CDS	h.ens90	2.84e-05	1.01e-05	5.59	538880	ENSG00000065883	CDK13	7+:39950638-39951852|39987598-39988258|39997493-39997664|39999360-39999500|40001860-40002031|40045835-40046025|40047820-40047877|40062825-40062927|40063022-40063100|40078004-40078121|40078719-40078851|40088125-40088331|40092784-40093237|40094129-40094980	ATG	GTG	1221	56	342	3486	4539	1029	IQPS
GM11930	1	2020-08-28_Fusion_23057.raw	F1:9812	RQVTAQDL	F1:6102	8	67	67	8	465.753	2	22.75	929.493	-0.6	23 30 60 73 81 73 98 99	RQVTAQDL	HCD	F1:6102-F1:9812	5	1	5	T	h.ens90	6-:11185350-11185374	CDS	RQVTAQDI		100	1	CDS	1	CDS	h.ens90	1.46e-05	5.7e-06	4.82	148240	ENSG00000111859	NEDD9	6-:11185161-11185671|11188217-11188307|11189963-11191205|11192344-11192446|11193590-11193692|11213280-11213727|11305991-11306057	ATG	CTG	531	106	62	2292	2505	189	DTLT
GM11930	1	2020-08-28_Fusion_23057.raw	F1:18492	HQRLTEEL	F1:6107	8	80	80	8	513.272	2	22.75	1024.53	-1.5	96 88 53 56 64 86 99 100	HQRLTEEL	HCD	F1:6107-F1:18492	2	1	3	T	h.ens90	21+:41445486-41445510	CDS	HQRITEEL		100	1	CDS	1	CDS	h.ens90	5e-06	2.42e-06	6.02	379130	ENSG00000157601	MX1	21+:41430575-41430608|41432049-41432175|41435836-41436029|41437014-41437152|41439693-41439848|41440886-41441025|41441715-41441914|41443787-41443866|41445447-41445570|41445999-41446141|41449136-41449295|41451166-41451243|41452620-41452869|41458527-41458758	ATG	ATC	1164	74	305	1047	1989	918	IKET
GM11930	1	2020-08-28_Fusion_23057.raw	F1:2007	ALGPTGRGV	F1:6129	9	60	60	9	414.239	2	22.78	826.466	-2.8	76 81 99 98 88 22 18 15 45	ALGPTGRGV	HCD	F1:6129-F1:2007	3	1	8	T	h.ens90	14-:77555398-77555425	CDS	ALGPTGRGV		100	1	CDS	1	CDS	h.ens90	0.000121	3.15e-05	5.48	175530	ENSG00000100596	SPTLC2	14-:77512283-77512403|77518037-77518167|77521445-77521581|77552095-77552222|77555299-77555519|77557040-77557146|77562395-77562489|77570383-77570508|77576766-77576915|77578954-77579109|77597185-77597380|77616447-77616720	ATG	CTG	732	31	203	1050	1689	612	HSIG
GM11930	1	2020-08-28_Fusion_23057.raw	F1:18890	GQKLLKDDL	F1:6109	9	82	82	9	515.3	2	22.78	1028.59	-1.7	34 48 99 100 100 78 80 99 100	GQKLLKDDL	HCD	F1:6109-F1:18890	2	1	5	T	h.ens90	14+:64031105-64031132	CDS	GQKIIKDDI		100	1	CDS	1	CDS	h.ens90	1.35e-05	5.37e-06	8.11	742220	ENSG00000054654	SYNE2	14+:63909130-63909227|63940613-63940675|63941694-63941790|63941884-63941962|63942050-63942143|63949824-63950006|63954718-63954915|63961524-63961625|63963898-63964000|63967708-63967846|63976562-63976727|63977904-63978017|63978851-63979014|63980653-63980732|63980985-63981173|63982629-63982794|63983736-63983886|63986455-63986617|63990410-63990569|63990941-63991115|63993834-63993969|63995043-63995202…	ATG	GTG	14007	167	4492	6969	20724	13728	TSSV
GM11930	1	2020-08-28_Fusion_23057.raw	F1:10722	KQRVAEVL	F1:6120	8	71	71	8	471.789	2	22.8	941.566	-1.8	95 66 41 39 46 83 99 100	KQRVAEVL	HCD	F1:6120-F1:10722	1	2	0	T	h.ens90	14+:103679401-103679425	CDS	KQRVAEVL		100	1	CDS	1	CDS	h.ens90	1.07e-05	4.42e-06	6.11	78668	ENSG00000126214	KLC1	14+:103562962-103563124|103571622-103571820|103574106-103574170|103587273-103587364|103654563-103654825|103657545-103657776|103662115-103662194|103662701-103662927|103669510-103669598|103670181-103670283|103673013-103673187|103673331-103673431|103675551-103675601|103675688-103675756|103677414-103677523|103679383-103679545|103684985-103685018	ATG	ATG	213	12	50	1506	1857	327	DNVH
GM11930	1	2020-08-28_Fusion_23057.raw	F1:14213	RQALAAPRV	F1:6132	9	73	73	9	491.3	2	22.8	980.588	-1.4	91 74 83 55 71 84 60 49 93	RQALAAPRV	HCD	F1:6132-F1:14213	1	1	0	T	h.ens90	11+:65108746-65108773	CDS	RQALAAPRV		100	1	CDS	1	CDS	h.ens90	3.43e-05	1.22e-05	4.89	203980	ENSG00000149823	VPS51	11+:65096160-65096478|65096997-65097127|65107580-65107727|65107802-65108022|65108196-65108914|65109279-65109495|65109704-65109923|65110481-65110603|65110693-65110781|65111326-65111587	ATG	CTG	1923	283	348	1275	2349	1047	LTDV
GM11930	1	2020-08-28_Fusion_23057.raw	F1:15942	RQLKLNEV	F1:6136	8	60	60	8	500.3	2	22.8	998.587	-0.9	29 27 50 74 82 58 70 96	RQLKLNEV	HCD	F1:6136-F1:15942	1	18	0	T	h.ens90	12-:43797830-43797833|43799397-43799418	CDS	RQIKINEV		100	1	CDS	1	CDS	h.ens90	2.35e-05	8.58e-06	5.23	121790	ENSG00000151239	TWF1	12-:43795584-43795755|43796975-43797097|43797301-43797452|43797707-43797833|43799397-43799502|43800434-43800530|43802285-43802464|43804494-43804572|43806220-43806374	ATG	CTG	759	56	188	462	1053	567	EEEL
GM11930	1	2020-08-28_Fusion_23057.raw	F1:20357	RLQEASQTL	F1:6127	9	72	72	9	523.286	2	22.8	1044.56	0.3	32 36 45 78 86 88 86 100 100	RLQEASQTL	HCD	F1:6127-F1:20357	1	2	0	T	h.ens90	17-:1800895-1800922	CDS	RLQEASQTI		100	1	CDS	1	CDS	h.ens90	3.79e-05	1.33e-05	6.65	432350	ENSG00000186532	SMYD4	17-:1781285-1781439|1783034-1783158|1783359-1783476|1784325-1784461|1786809-1786973|1787421-1787604|1799856-1801024|1804625-1804715|1811970-1812115|1827860-1828006|1829725-1829770	ATG	CTG	1980	12	638	471	2415	1917	VALG
GM11930	1	2020-08-28_Fusion_23057.raw	F1:12914	GQVPHSLET	F1:6130	9	62	62	9	484.246	2	22.83	966.477	0.5	20 33 97 94 47 41 44 91 93	GQVPHSLET	HCD	F1:6130-F1:12914	5	1	7	T	h.ens90	22+:32484007-32484034	CDS	GQVPHSLET		100	1	CDS	1	CDS	h.ens90	9.94e-05	2.76e-05	5.89	322420	ENSG00000100225	FBXO7	22+:32474897-32475124|32478980-32479275|32483896-32484124|32485067-32485209|32487744-32487828|32491085-32491181|32493104-32493281|32495492-32495530|32498143-32498530	ATG	GTG	1065	8	337	528	1569	1014	ESVE
GM11930	1	2020-08-28_Fusion_23057.raw	F1:25566	FQRAVKDEL	F1:6138	9	58	58	9	553.304	2	22.83	1104.59	0.8	0 0 39 60 88 69 82 93 99	FQRAVKDEL	HCD	F1:6138-F1:25566	8	1	7	T	h.ens90	18+:24130315-24130342	CDS	FQRAVKDEL		100	1	CDS	1	CDS	h.ens90	0.000146	3.59e-05	7.34	57747	ENSG00000168234	TTC39C	18+:24014637-24015038|24064139-24064188|24066011-24066140|24069156-24069271|24080584-24080939|24082912-24083081|24114553-24114647|24118124-24118232|24123833-24123943|24125426-24125550|24128885-24128983|24130312-24130417|24131881-24131920|24132484-24132574	ATG	GTG	342	37	67	1521	1752	204	SFQY
GM11930	1	2020-08-28_Fusion_23057.raw	F1:14148	HLNDSAPEV	F1:6132	9	53	53	9	491.236	2	22.83	980.456	0.4	13 26 32 60 53 55 72 85 90	HLNDSAPEV	HCD	F1:6132-F1:14148	1	1	0	T	h.ens90	11-:46796913-46796940	CDS	HINDSAPEV		100	1	CDS	1	CDS	h.ens90	0.000237	4.89e-05	5.89	143820	ENSG00000175216	CKAP5	11-:46744022-46744265|46744425-46744577|46750273-46750433|46750527-46750611|46751117-46751255|46751345-46751534|46752634-46752710|46753309-46753497|46754887-46755067|46758922-46759043|46759268-46759442|46760611-46760784|46761999-46762193|46762626-46762762|46762975-46763179|46763480-46763630|46765130-46765256|46767574-46767663|46769962-46770098|46770787-46770982|46776254-46776383|46777438-46777552…	ATG	CTG	4887	42	1577	1338	6099	4734	SGL*
GM11930	1	2020-08-28_Fusion_23057.raw	F1:8548	AVATAVQRV	F1:6155	9	64	64	9	457.774	2	22.85	913.534	-0.6	37 48 98 97 93 89 38 28 53	AVATAVQRV	HCD	F1:6155-F1:8548	3	1	3	T	h.ens90	5+:446226-446253	CDS	AVATAVQRV		100	1	CDS	1	CDS	h.ens90	8.21e-05	2.4e-05	6.97	164240	ENSG00000180104	EXOC3	5+:446169-446433	ATG	ATG	228	7	59	21	2238	2190	TDRE
GM11930	1	2020-08-28_Fusion_23057.raw	F1:15254	SM(+15.99)KKTALVV	F1:6147	9	75	75	9	496.794	2	22.85	991.574	-0.6	44 48 74 75 66 76 94 100 100	SM(+15.99)KKTALVV	HCD	F1:6147-F1:15254	1	1	0	T	h.ens90	3-:13321749-13321776	CDS	SMKKTALVV		100	2	CDS	1	CDS	h.ens90	2.81e-05	1.04e-05	6.46	362020	ENSG00000132182	NUP210	3-:13317680-13317781|13319071-13319155|13319229-13319325|13319762-13319979|13321584-13321835|13322192-13322339|13323308-13323432|13325794-13325931|13327216-13327437|13328770-13328946|13330459-13330634|13332292-13332384|13335453-13335612|13336786-13336918|13337836-13337917|13339853-13340033|13340235-13340298|13341747-13341883|13341995-13342123|13343174-13343303|13351878-13351980|13352079-13352184|…	ATG	CTG	726	12	220	4974	5664	663	RKHL
GM11930	1	2020-08-28_Fusion_23057.raw	F1:3533	HAGPLRVV	F1:6165	8	61	61	8	424.758	2	22.88	847.503	-0.8	97 93 57 31 32 32 53 94	HAGPLRVV	HCD	F1:6165-F1:3533	2	2	0	T	h.ens90	17-:42956269-42956293	CDS	HAGPIRVV		100	2	CDS	1	CDS	h.ens90	2.2e-05	8.12e-06	5.16	637300	ENSG00000108825	PTGES3L-AARSD1	17-:42950592-42950728|42951799-42951894|42953723-42953778|42954875-42954967|42955157-42955224|42955841-42955972|42956203-42956320|42956403-42956560|42957137-42957195|42961191-42961351|42964105-42964237|42970288-42970342|42971606-42971696|42979169-42979268|42979377-42979444|42979549-42979663|42980045-42980230	ATG	GTG	804	46	213	1095	1761	642	LPDD
GM11930	1	2020-08-28_Fusion_23057.raw	F1:7150	RVTLSHAL	F1:6173	8	70	70	8	448.77	2	22.9	895.524	0.9	29 27 42 79 92 99 100 99	RVTLSHAL	HCD	F1:6173-F1:7150	3	10	2	T	h.ens90	16-:787131-787155	CDS	RVTISHAI		100	1	CDS	1	CDS	h.ens90	1.16e-05	4.72e-06	6.7	285830	ENSG00000007376	RPUSD1	16-:785949-786377|786826-786928|787076-787179|787353-787477|787555-787887	ATG	ATC	939	110	194	330	939	585	IQES
GM11930	1	2020-08-28_Fusion_23057.raw	F1:14194	KLLTEVHAA	F1:6171	9	56	56	9	491.29	2	22.9	980.565	0.2	57 39 28 16 28 56 95 93 96	KLLTEVHAA	HCD	F1:6171-F1:14194	1	1	0	T	h.ens90	10-:133268860-133268862|133269444-133269469	CDS	KLLTEVHAA		100	1	CDS	1	CDS	h.ens90	0.000177	4.08e-05	7.24	506340	ENSG00000151651	ADAM8	10-:133263155-133263233|133263687-133263765|133267351-133267417|133267928-133268118|133268747-133268862|133269444-133269529|133269896-133269974|133270359-133270510|133270735-133270805|133270880-133271070|133271199-133271289|133271527-133271705|133271805-133271954|133272192-133272274|133272415-133272585|133272797-133272866|133272956-133273019|133273253-133273443|133273761-133273838|133273950-13327…	ATG	GTG	834	94	174	1923	2475	525	PHCA
GM11930	1	2020-08-28_Fusion_23057.raw	F1:19115	KQHSGEFTV	F1:6156	9	72	72	9	516.759	2	22.9	1031.5	0.6	51 47 64 76 51 76 92 99 99	KQHSGEFTV	HCD	F1:6156-F1:19115	1	1	0	T	h.ens90	12+:102124035-102124041|102148229-102148250	CDS	KQHSGEFTV		100	2	CDS	1	CDS	h.ens90	3.79e-05	1.33e-05	4.27	943610	ENSG00000185480	PARPBP	12+:102120184-102120286|102123885-102124041|102148229-102148463|102151569-102151800|102153868-102153976|102164437-102164608|102165728-102165883|102175482-102175666|102178591-102178770|102182548-102182627|102195311-102195447|102195950-102196291	ATG	ATG	1839	5	598	147	1971	1797	AENN
GM11930	1	2020-08-28_Fusion_23057.raw	F1:21139	RQQGPLRSL	F1:6176	9	38	38	9	527.81	2	22.9	1053.6	0.6	40 58 65 70 33 43 36 0 0	RQQGPLRSL	HCD	F1:6176-F1:21139	7	1	9	T	h.ens90	9-:20363588-20363605|20365668-20365678	CDS	RQQGPLRSI		100	1	CDS	1	CDS	h.ens90	0.00116	0.000106	3.95	309390	ENSG00000171843	MLLT3	9-:20346442-20346574|20353524-20353596|20354807-20354879|20360741-20360841|20363475-20363605|20365668-20365744|20413720-20414425|20448122-20448266|20456703-20456786|20620653-20620834|20621772-20621871	ATG	GTG	705	63	162	1191	1707	489	PSQT
GM11930	1	2020-08-28_Fusion_23057.raw	F1:18603	RLNSAPQQL	F1:6190	9	38	38	9	513.788	2	22.92	1025.56	0.6	72 21 20 21 26 31 33 34 89	RLNSAPQQL	HCD	F1:6190-F1:18603	1	1	0	T	h.ens90	3-:13341750-13341777	CDS	RINSAPQQI		100	1	CDS	1	CDS	h.ens90	0.00116	0.000106	6.14	307920	ENSG00000132182	NUP210	3-:13317680-13317781|13319071-13319155|13319229-13319325|13319762-13319979|13321584-13321835|13322192-13322339|13323308-13323432|13325794-13325931|13327216-13327437|13328770-13328946|13330459-13330634|13332292-13332384|13335453-13335612|13336786-13336918|13337836-13337917|13339853-13340033|13340235-13340298|13341747-13341883|13341995-13342123|13343174-13343303|13351878-13351980|13352079-13352184|…	ATG	GTG	2616	50	812	3198	5664	2439	KAGQ
GM11930	1	2020-08-28_Fusion_23057.raw	F1:22725	GQLKEVERL	F1:6166	9	83	83	9	536.312	2	22.93	1070.61	0.5	30 45 98 98 96 97 99 95 98	GQLKEVERL	HCD	F1:6166-F1:22725	3	2	6	T	h.ens90	22-:19223941-19223968	CDS	GQIKEVERI		100	6	CDS	2	CDS	h.ens90	1.21e-05	4.8e-06	6.69	4671200	ENSG00000070371	CLTCL1	22-:19180218-19180238|19180730-19180806|19183389-19183611|19187557-19187728|19187980-19188091|19191303-19191435|19196265-19196415|19196488-19196656|19199733-19199841|19201328-19201493|19208153-19208311|19208921-19209114|19210325-19210509|19216110-19216256|19219884-19220007|19221376-19221611|19221950-19222093|19222683-19222809|19223890-19224054|19225452-19225633|19226218-19226383|19229837-19229975…	ATG	CTG	2916	69	893	2214	4923	2682	ACKT
GM11930	1	2020-08-28_Fusion_23057.raw	F1:24399	KQLM(+15.99)ENAEL	F1:6175	9	73	73	9	546.274	2	22.93	1090.53	0.5	39 40 78 85 77 59 92 96 99	KQLM(+15.99)ENAEL	HCD	F1:6175-F1:24399	1	2	0	T	h.ens90	3-:25630133-25630154|25630311-25630317	CDS	KQIMENAEI		100	2	CDS	2	CDS	h.ens90	3.43e-05	1.22e-05	8.72	739850	ENSG00000077097	TOP2B	3-:25598306-25598477|25599434-25599529|25601099-25601225|25604759-25604870|25606042-25606122|25607170-25607375|25609182-25609344|25609567-25609712|25612514-25612709|25615204-25615288|25615430-25615586|25618417-25618509|25618653-25618849|25619861-25620062|25620681-25620816|25623514-25623746|25624296-25624445|25624681-25624803|25626559-25626674|25626771-25626864|25627186-25627296|25628846-25628952|…	ATG	GTG	3678	118	1098	1557	4881	3297	EASH
GM11930	1	2020-08-28_Fusion_23057.raw	F1:26275	KLEELQQKV	F1:6180	9	86	86	9	557.828	2	22.93	1113.64	1.6	95 96 100 99 95 55 67 83 92	KLEELQQKV	HCD	F1:6180-F1:26275	1	2	0	B	h.ens90	17-:42333973-42334000	CDS	KLEELQQKV		100	1	CDS	2	CDS	h.ens90	8.31e-06	3.25e-06	6.91	160400	ENSG00000168610	STAT3	17-:42315744-42315800|42316788-42316901|42317181-42317224|42322281-42322494|42323003-42323143|42323259-42323354|42323572-42323625|42324710-42324846|42324962-42325061|42326115-42326199|42329409-42329457|42329553-42329647|42329746-42329776|42331471-42331531|42333672-42333765|42333890-42334049|42337434-42337586|42337762-42337857|42338730-42338812|42339313-42339409|42345558-42345657|42346568-42346713…	ATG	ACG	1632	55	479	846	2313	1440	QQIK
GM11930	1	2020-08-28_Fusion_23057.raw	F1:19931	QLNAM(+15.99)AHQL	F1:6185	9	85	85	9	521.261	2	22.93	1040.51	0.8	48 57 95 94 97 98 92 92 99	QLNAM(+15.99)AHQL	HCD	F1:6185-F1:19931	1	1	0	T	h.ens90	16-:56369315-56369327|56385918-56385933	CDS	QLNAMAHQI		100	2	CDS	1	CDS	h.ens90	9.47e-06	3.74e-06	9.84	272000	ENSG00000159461	AMFR	16-:56362908-56363056|56363920-56364105|56367443-56367527|56369192-56369327|56385918-56386022|56389184-56389375|56401732-56401843|56402984-56403118|56404908-56405041|56405203-56405244|56407963-56408116|56409423-56409588|56414251-56414344|56425072-56425537	ATG	ACG	612	15	179	1365	1932	540	ASNS
GM11930	1	2020-08-28_Fusion_23057.raw	F1:11273	TSSKVLQSV	F1:6187	9	86	86	9	474.772	2	22.95	947.529	0.2	99 97 76 60 70 83 94 98 98	TSSKVLQSV	HCD	F1:6187-F1:11273	1	1	0	T	h.ens90	4-:888851-888878	CDS	TSSKVIQSV		100	1	CDS	1	CDS	h.ens90	8.31e-06	3.25e-06	6.76	596810	ENSG00000178950	GAK	4-:849672-849774|849891-850068|850935-851084|851749-851974|859605-859722|865121-865244|866363-866534|866955-867432|868538-868685|870710-870904|876529-876609|877089-877207|877614-877809|881906-882040|882696-882819|883314-883463|884036-884086|888846-888970|890531-890622|893376-893489|893873-894009|896459-896549|898032-898158|904636-904779|911672-911787|912734-912794|913606-913668|932042-932259	ATG	CTG	3054	97	911	1173	3936	2736	NLKD
GM11930	1	2020-08-28_Fusion_23057.raw	F1:15304	GLM(+15.99)ADPM(+15.99)KV	F1:6196	9	72	72	9	497.241	2	22.95	992.467	-0.3	23 33 92 67 77 92 91 88 89	GLM(+15.99)ADPM(+15.99)KV	HCD	F1:6196-F1:15304	3	1	2	T	h.ens90	12-:124426683-124426710	CDS	GLMADPMKV		100	1	CDS	1	CDS	h.ens90	3.79e-05	1.33e-05	11.18	131920	ENSG00000196498	NCOR2	12-:124325401-124325583|124326190-124326370|124327546-124327633|124330844-124330898|124332318-124332467|124333129-124333279|124334423-124334617|124335134-124335280|124335482-124335632|124336752-124337180|124340005-124340204|124340293-124340443|124340601-124340751|124341822-124342074|124343004-124343226|124344596-124344951|124346563-124346850|124347824-124347911|124348173-124348314|124350586-12435…	ATG	ATG	6147	2	2037	1239	7545	6279	INMN
GM11930	1	2020-08-28_Fusion_23057.raw	F1:16939	RLKPPSNVV	F1:6229	9	54	54	9	505.312	2	22.95	1008.61	0.5	34 45 56 50 30 33 50 92 99	RLKPPSNVV	HCD	F1:6229-F1:16939	1	1	0	T	h.ens90	9+:128988128-128988155	CDS	RLKPPSNVV		100	1	CDS	1	CDS	h.ens90	0.000215	4.61e-05	5.48	1353600	ENSG00000095319	NUP188	9+:128947698-128947751|128949188-128949243|128952772-128952846|128956349-128956434|128956951-128957032|128958009-128958054|128958801-128958894|128959014-128959134|128968505-128968717|128969399-128969514|128970757-128970958|128973159-128973249|128979261-128979327|128980605-128980725|128981263-128981390|128982548-128982701|128982901-128983028|128983292-128983380|128983473-128983550|128984899-128985…	ATG	CTG	2877	34	915	2475	5250	2748	NNVI
GM11930	1	2020-08-28_Fusion_23057.raw	F1:14920	GSTEKVLRV	F1:6208	9	68	68	9	494.794	2	22.96	987.571	2.7	39 47 91 94 90 88 70 19 81	GSTEKVLRV	HCD	F1:6208-F1:14920	3	1	11	T	h.ens90	3+:39068844-39068859|39069642-39069654	CDS	GSTEKVLRV		100	1	CDS	1	CDS	h.ens90	5.6e-05	1.8e-05	5.51	44141	ENSG00000114742	WDR48	3+:39051998-39052073|39063049-39063190|39065810-39065889|39066547-39066630|39066745-39066875|39068770-39068859|39069642-39069744|39074725-39074950|39077138-39077213|39078136-39078239|39079710-39079808|39084154-39084262|39084644-39084741|39085514-39085610|39088127-39088233|39089230-39089318|39091624-39091701|39093873-39094066|39094647-39094743	ATG	ATC	1509	10	483	555	2034	1452	IIVS
GM11930	1	2020-08-28_Fusion_23057.raw	F1:17594	KSVLVKQTL	F1:6201	9	67	67	9	508.329	2	22.98	1014.64	-0.4	58 40 59 78 79 73 43 85 96	KSVLVKQTL	HCD	F1:6201-F1:17594	1	2	0	T	h.ens90	8-:143821629-143821656	CDS	KSVLVKQTI		100	2	CDS	1	CDS	h.ens90	6.16e-05	1.94e-05	7.84	782400	ENSG00000179950	PUF60	8-:143816519-143816819|143816909-143817145|143817330-143817466|143817591-143817782|143817861-143818075|143818192-143818285|143818372-143818534|143820665-143820716|143821596-143821686|143821817-143821913|143824312-143824399|143829279-143829753	ATG	ATC	1458	5	471	237	1680	1416	EQSI
GM11930	1	2020-08-28_Fusion_23057.raw	F1:23848	KQHFLNQAV	F1:6210	9	79	79	9	542.799	2	23	1083.58	0.2	50 45 54 87 99 93 89 98 99	KQHFLNQAV	HCD	F1:6210-F1:23848	1	1	0	T	h.ens90	19-:902036-902063	CDS	KQHFINQAV		100	3	CDS	1	CDS	h.ens90	1.87e-05	7.28e-06	6.76	1306100	ENSG00000198858	R3HDM4	19-:900884-900952|901975-902130|913086-913244	ATG	GTG	294	46	42	138	807	642	ASRR
GM11930	1	2020-08-28_Fusion_23057.raw	F1:26842	RLYDGEEKL	F1:6222	9	76	76	9	561.794	2	23.03	1121.57	1	29 35 62 97 72 90 100 100 100	RLYDGEEKL	HCD	F1:6222-F1:26842	5	1	10	T	h.ens90	13-:52442442-52442445|52450498-52450522	CDS	RIYDGEEKI		100	1	CDS	1	CDS	h.ens90	2.54e-05	9.54e-06	7.17	588680	ENSG00000136100	VPS36	13-:52442346-52442445|52450498-52450843	ATG	GTG	195	24	31	72	1161	1062	QRGV
GM11930	1	2020-08-28_Fusion_23057.raw	F1:14648	QQNGSVVRV	F1:6233	9	83	83	9	493.773	2	23.05	985.53	0.8	69 0 96 95 95 97 98 99 100	QQNGSVVRV	HCD	F1:6233-F1:14648	4	1	8	T	h.ens90	X-:153955176-153955203	CDS	QQNGSVVRV		100	1	CDS	1	CDS	h.ens90	1.21e-05	4.8e-06	4.03	166900	ENSG00000172534	HCFC1	X-:153949346-153949386|153949552-153949616|153950242-153950543|153950812-153950998|153951349-153951487|153951588-153951707|153951840-153952158|153952513-153952958|153953606-153953770|153954065-153955542|153956190-153956411|153956624-153956763|153956917-153957060|153957313-153957533|153957781-153957886|153958024-153958249|153958568-153958766|153959330-153959491|153959801-153960161|153960234-153960…	ATG	GTG	3258	115	961	3195	6108	2886	STVG
GM11930	1	2020-08-28_Fusion_23057.raw	F1:6089	QQALSHSL	F1:6251	8	74	74	8	442.235	2	23.07	882.456	0.2	39 42 95 92 78 67 84 97	QQALSHSL	HCD	F1:6251-F1:6089	1	13	0	T	h.ens90	1+:185093220-185093244	CDS	QQALSHSI		100	1	CDS	1	CDS	h.ens90	8.36e-06	3.63e-06	6.76	159390	ENSG00000121481	RNF2	1+:185045549-185045649|185087551-185087640|185091578-185091739|185093060-185093276|185098071-185098344|185099790-185099962|185100199-185100301	ATG	ATC	828	75	192	408	1011	579	KHNN
GM11930	1	2020-08-28_Fusion_23057.raw	F1:18787	ERAGVVREL	F1:6240	9	92	92	9	514.796	2	23.07	1027.58	0.1	89 78 87 90 97 98 97 97 99	ERAGVVREL	HCD	F1:6240-F1:18787	1	1	0	T	h.ens90	18+:79680202-79680229	CDS	ERAGVVREL		100	1	CDS	1	CDS	h.ens90	2.77e-06	8.69e-07	6.91	705940	ENSG00000060069	CTDP1	18+:79679659-79680265	ATG	CTG	318	85	11	255	2886	2604	RLRS
GM11930	1	2020-08-28_Fusion_23057.raw	F1:18787	LENRVREL	F1:6244	8	69	69	8	514.796	2	23.07	1027.58	0.1	74 74 16 27 96 92 88 90	LENRVREL	HCD	F1:6244-F1:18787	4	3	10	T	h.ens90	17-:10303486-10303498|10306458-10306470	CDS	LENRVREL		100	1	CDS	1	CDS	h.ens90	1.25e-05	5.03e-06	5.94	705940	ENSG00000006788	MYH13	17-:10300950-10300965|10301568-10301703|10303195-10303291|10303393-10303498|10306458-10306629|10306938-10307064|10309233-10309437|10309521-10309830|10311102-10311227|10311910-10312076|10312573-10312757|10313157-10313354|10315692-10315811|10315898-10316025|10318789-10319179|10320152-10320243|10320350-10320496|10321531-10321708|10324021-10324264|10327865-10328121|10330386-10330523|10332098-10332222…	ATG	CTG	462	33	112	5454	5817	339	QIQK
GM11930	1	2020-08-28_Fusion_23057.raw	F1:19220	TQHHVEALV	F1:6259	9	56	56	9	517.275	2	23.07	1032.54	-0.3	20 25 38 48 54 64 65 96 98	TQHHVEALV	HCD	F1:6259-F1:19220	2	1	3	T	h.ens90	6+:159797302-159797329	CDS	TQHHVEALV		100	1	CDS	1	CDS	h.ens90	0.000177	4.08e-05	5.33	62341	ENSG00000112110	MRPL18	6+:159790467-159790639|159790939-159791126|159797286-159797518|159798051-159798123	ATG	GTG	543	85	86	255	543	261	RVIR
GM11930	1	2020-08-28_Fusion_23057.raw	F1:14695	RVVGKDLTV	F1:6258	9	77	77	9	493.804	2	23.1	985.592	0.8	47 56 94 70 66 81 85 96 98	RVVGKDLTV	HCD	F1:6258-F1:14695	2	2	9	T	h.ens90	X-:154478302-154478329	CDS	RVVGKDLTV		100	1	CDS	1	CDS	h.ens90	2.29e-05	8.75e-06	6.57	399740	ENSG00000196976	LAGE3	X-:154477943-154478058|154478282-154478411|154478727-154479065	ATG	CTG	261	33	44	270	432	135	EPHQ
GM11930	1	2020-08-28_Fusion_23057.raw	F1:7747	ALRASESGL	F1:6256	9	78	78	9	452.25	2	23.12	902.482	3	58 66 73 64 61 85 99 100 100	ALRASESGL	HCD	F1:6256-F1:7747	1	1	0	T	h.ens90	19+:14408091-14408118	CDS	ALRASESGI		100	2	CDS	1	CDS	h.ens90	2.07e-05	8e-06	6.79	295030	ENSG00000123146	ADGRE5	19+:14381445-14381545|14388449-14388500|14388701-14388818|14390923-14391079|14396341-14396473|14397076-14397223|14397657-14397804|14397888-14397935|14398061-14398139|14401385-14401563|14401652-14401760|14402596-14402862|14404382-14404562|14405747-14405939|14406330-14406557|14406699-14406766|14406868-14406960|14407060-14407229|14407907-14408009|14408091-14408121	ATG	ACG	324	98	0	2478	2508	3	SPLQ
GM11930	1	2020-08-28_Fusion_23057.raw	F1:26356	RLKQLTEEV	F1:6253	9	67	67	9	558.326	2	23.12	1114.63	2.3	21 32 44 58 74 84 98 100 100	RLKQLTEEV	HCD	F1:6253-F1:26356	4	1	5	T	h.ens90	1+:12004082-12004109	CDS	RIKQITEEV		100	1	CDS	1	CDS	h.ens90	6.16e-05	1.94e-05	6.64	410150	ENSG00000116688	MFN2	1+:11982019-11982114|11989164-11989343|11992554-11992690|11996155-11996318|11997296-11997421|11998769-11998878|11998987-11999095|12001400-12001554|12001768-12001836|12001981-12002103|12003991-12004118|12004508-12004613|12004824-12004927|12005710-12005931|12006537-12006693|12007052-12007249|12009591-12009726|12011495-12011565	ATG	CTG	1098	25	331	1251	2274	996	DYKL
GM11930	1	2020-08-28_Fusion_23057.raw	F1:10723	ARAEALKAL	F1:6279	9	72	72	9	471.79	2	23.15	941.566	-0.6	22 33 48 72 85 95 100 100 100	ARAEALKAL	HCD	F1:6279-F1:10723	2	7	9	T	h.ens90	3-:51994003-51994030	CDS	ARAEAIKAL		100	1	CDS	1	CDS	h.ens90	3.79e-05	1.33e-05	6.5	407020	ENSG00000162244	RPL29	3-:51993748-51994126|51995041-51995106|51995424-51995469|51995730-51995863	ATG	ATG	288	2	84	198	480	255	KAMS
GM11930	1	2020-08-28_Fusion_23057.raw	F1:5532	RAAAVFLK	F1:6292	8	43	43	8	438.276	2	23.16	874.539	-0.6	78 85 79 14 11 15 22 42	RAAAVFLK	HCD	F1:6292-F1:5532	7	2	13	T	h.ens90	3+:42528048-42528072	CDS	RAAAVFIK		100	1	CDS	1	CDS	h.ens90	7.2e-05	2.02e-05	6.62	9572.5	ENSG00000114812	VIPR1	3+:42512760-42512949|42513748-42513854|42519222-42519330|42525886-42525993|42527392-42527496|42527990-42528123|42530778-42530932|42531470-42531531|42531802-42531869|42532241-42532333|42534974-42535104|42535342-42535384|42536089-42536281	ATG	CTG	840	9	262	561	1374	789	SFIL
GM11930	1	2020-08-28_Fusion_23057.raw	F1:7460	RLAKALEV	F1:6298	8	72	72	8	450.287	2	23.18	898.56	0	60 32 42 75 89 88 97 99	RLAKALEV	HCD	F1:6298-F1:7460	1	4	0	T	h.ens90	3-:108568161-108568185	CDS	RIAKAIEV		100	2	CDS	1	CDS	h.ens90	9.86e-06	4.14e-06	6.29	212310	ENSG00000163507	KIAA1524	3-:108551148-108551319|108552233-108552373|108553647-108553730|108554375-108554489|108557217-108557414|108559756-108559867|108559953-108560028|108560648-108560841|108563125-108563244|108565354-108565454|108566496-108566638|108568154-108568314|108569388-108569607|108576270-108576346|108579280-108579426|108579565-108579688|108581414-108581511|108582107-108582202|108582976-108583083|108585064-108585…	ATG	ATC	1761	95	483	1242	2718	1452	KKCE
GM11930	1	2020-08-28_Fusion_23057.raw	F1:16263	GQSQTRVNL	F1:6300	9	48	48	9	501.77	2	23.2	1001.53	0	0 0 96 87 40 26 33 68 88	GQSQTRVNL	HCD	F1:6300-F1:16263	8	1	9	T	h.ens90	9+:122280453-122280480	CDS	GQSQTRVNI		100	1	CDS	1	CDS	h.ens90	0.000388	6.5e-05	4.41	287860	ENSG00000148187	MRRF	9+:122264840-122264938|122270863-122271075|122280442-122280598|122285168-122285287|122291748-122291840|122313226-122313386|122322539-122322617	ATG	ATG	657	21	188	195	789	567	AKGK
GM11930	1	2020-08-28_Fusion_23057.raw	F1:15071	LQM(+15.99)SVQRL	F1:6324	8	84	84	8	495.774	2	23.2	989.533	0.2	81 72 83 91 93 89 86 81	LQM(+15.99)SVQRL	HCD	F1:6324-F1:15071	1	2	0	T	h.ens90	4+:56990805-56990829	CDS	IQMSVQRI		100	1	CDS	1	CDS	h.ens90	3.48e-06	1.83e-06	9.26	633320	ENSG00000047315	POLR2B	4+:56985345-56985457|56986353-56986426|56990747-56990898|56994403-56994516|56994646-56994866|56995250-56995409|56999616-56999781|57005245-57005442|57005599-57005719|57006815-57007002|57010360-57010504|57010747-57010887|57010988-57011100|57015501-57015656|57017042-57017241|57017559-57017728|57020898-57020995|57022151-57022246|57023329-57023580|57023661-57023751|57024004-57024112|57024885-57024999|…	ATG	CTG	3504	43	1116	150	3525	3351	FDEF
GM11930	1	2020-08-28_Fusion_23057.raw	F1:24865	RQAENGM(+15.99)YL	F1:6285	9	57	57	9	549.256	2	23.23	1096.5	1.2	26 22 32 55 45 58 80 98 99	RQAENGM(+15.99)YL	HCD	F1:6285-F1:24865	1	1	0	T	h.ens90	2+:27243452-27243479	CDS	RQAENGMYI		100	1	CDS	1	CDS	h.ens90	0.000161	3.83e-05	7.66	540130	ENSG00000084774	CAD	2+:27217449-27217633|27217876-27218016|27221217-27221347|27222193-27222336|27222518-27222660|27222865-27223037|27223562-27223748|27223916-27224029|27224344-27224490|27224744-27224876|27225009-27225243|27225704-27225926|27226130-27226319|27226524-27226649|27226831-27226962|27231467-27231580|27231979-27232224|27232447-27232694|27233041-27233140|27233311-27233536|27233625-27233808|27234007-27234226|…	ATG	GTG	126	20	12	6612	6678	39	AAYF
GM11930	1	2020-08-28_Fusion_23057.raw	F1:14529	ALNGHVEM(+15.99)V	F1:6320	9	54	54	9	493.243	2	23.26	984.47	1.5	35 34 33 28 25 65 81 93 95	ALNGHVEM(+15.99)V	HCD	F1:6320-F1:14529	1	1	0	T	h.ens90	2-:197125462-197125468|197125836-197125857	CDS	ALNGHVEMV		100	1	CDS	1	CDS	h.ens90	0.000215	4.61e-05	9.42	131610	ENSG00000065413	ANKRD44	2-:197078612-197078814|197081644-197081725|197083368-197083509|197086679-197086748|197088710-197088774|197089949-197090032|197099815-197099930|197110765-197110844|197121331-197121544|197122649-197122792|197125380-197125468|197125836-197126037|197136591-197136662|197147026-197147105|197187022-197187106|197310577-197310787	ATG	CTG	1524	75	423	441	2982	2514	LHHA
GM11930	1	2020-08-28_Fusion_23057.raw	F1:19342	KLNNAKYAL	F1:6311	9	96	96	9	517.804	2	23.26	1033.59	0.8	99 98 94 93 97 97 95 100 100	KLNNAKYAL	HCD	F1:6311-F1:19342	1	2	0	T	h.ens90	3+:142711608-142711625|142711871-142711881	CDS	KLNNAKYAI		100	8	CDS	2	CDS	h.ens90	0	0	5.98	1627900	ENSG00000120756	PLS1	3+:142664207-142664307|142669389-142669553|142670992-142671122|142676156-142676289|142678031-142678113|142684005-142684171|142684252-142684395|142686283-142686376|142689617-142689813|142694468-142694547|142697952-142698067|142703867-142704001|142704462-142704586|142711500-142711625|142711871-142712007	ATG	ATC	186	11	41	1737	1890	126	SDED
GM11930	1	2020-08-28_Fusion_23057.raw	F1:29670	RQLEQQEEL	F1:6323	9	66	66	9	586.799	2	23.26	1171.58	0.9	22 26 57 82 56 61 94 100 100	RQLEQQEEL	HCD	F1:6323-F1:29670	2	1	2	T	h.ens90	2+:53801785-53801812	CDS	RQLEQQEEI		100	2	CDS	1	CDS	h.ens90	6.78e-05	2.08e-05	7.31	434830	ENSG00000068912	ERLEC1	2+:53787117-53787372|53794344-53794449|53795932-53796013|53797514-53797592|53797731-53797795|53799046-53799081|53801396-53801620|53801712-53801842|53808298-53808460|53809213-53809273|53812948-53813073|53814859-53814935|53817897-53817969	ATG	CTG	741	63	174	822	1452	603	PLTL
GM11930	1	2020-08-28_Fusion_23057.raw	F1:7655	GQKLSEQL	F1:6333	8	57	57	8	451.75	2	23.27	901.487	-1	10 0 68 71 62 68 80 98	GQKLSEQL	HCD	F1:6333-F1:7655	3	5	8	T	h.ens90	16+:70329299-70329323	CDS	GQKISEQI		100	4	CDS	2	CDS	h.ens90	2.84e-05	1.01e-05	6.57	282300	ENSG00000260537	AC012184.2	16+:70299057-70299354|70312608-70312657|70314901-70314955|70315968-70316104|70317495-70317588|70324584-70324687|70325573-70325688|70329291-70329469|70329830-70330068|70331721-70331884|70332967-70333159|70333520-70333582	ATG	CTG	888	21	266	615	1440	801	TVER
GM11930	1	2020-08-28_Fusion_23057.raw	F1:26385	HQTLTLQEM(+15.99)	F1:6335	9	70	70	9	558.771	2	23.3	1115.53	-0.4	13 0 72 86 87 87 93 99 100	HQTLTLQEM(+15.99)	HCD	F1:6335-F1:26385	2	1	0	T	h.ens90	6-:52279518-52279545	CDS	HQTITIQEM		100	2	CDS	1	CDS	h.ens90	4.61e-05	1.55e-05	9.31	252190	ENSG00000112118	MCM3	6-:52264587-52264786|52266074-52266144|52266610-52266696|52267864-52267968|52269085-52269226|52272300-52272451|52273229-52273356|52273741-52273916|52276267-52276476|52277066-52277198|52277534-52277688|52278741-52278850|52279360-52279599|52282044-52282175|52282652-52282861|52284596-52284880	ATG	GTG	2289	149	604	720	2562	1815	VYKD
GM11930	1	2020-08-28_Fusion_23057.raw	F1:18967	RVKELSEGL	F1:6363	9	68	68	9	515.798	2	23.32	1029.58	0.1	23 28 35 70 79 88 97 99 99	RVKELSEGL	HCD	F1:6363-F1:18967	2	1	6	T	h.ens90	6-:43338621-43338648	CDS	RVKELSEGI		100	1	CDS	1	CDS	h.ens90	5.6e-05	1.8e-05	7.38	345160	ENSG00000171467	ZNF318	6-:43337157-43340502|43340789-43340908|43342111-43342211|43342675-43342879|43348323-43348625|43352376-43352476|43354663-43356145|43357125-43357765|43365291-43365440|43368966-43369443	ATG	ATC	2328	279	487	5349	6840	1464	ELKE
GM11930	1	2020-08-28_Fusion_23057.raw	F1:25268	RLKSQELEV	F1:6339	9	71	71	9	551.317	2	23.32	1100.62	0.1	33 46 59 69 64 87 91 99 99	RLKSQELEV	HCD	F1:6339-F1:25268	1	1	0	T	h.ens90	14+:102029842-102029869	CDS	RIKSQELEV		100	3	CDS	1	CDS	h.ens90	4.18e-05	1.43e-05	6.91	1629500	ENSG00000197102	DYNC1H1	14+:101964643-101964947|101975711-101975799|101979318-101979492|101979718-101979974|101980363-101980550|101983018-101983290|101983381-101983609|101985686-101986763|101987452-101987632|101988702-101988852|101991526-101991673|101994183-101994324|101994672-101994849|101994985-101995096|101995180-101995300|101997034-101997274|101999988-102000144|102000285-102000399|102000953-102001064|102001144-10200…	ATG	CTG	4347	24	1415	9666	13941	4248	RRDL
GM11930	1	2020-08-28_Fusion_23057.raw	F1:3168	SSGPQRLV	F1:6326	8	98	98	8	422.237	2	23.35	842.461	-0.8	100 100 100 100 98 97 97 98	SSGPQRLV	HCD	F1:6326-F1:3168	1	5	0	T	h.ens90	17+:28357811-28357835	CDS	SSGPQRLV		100	3	CDS	1	CDS	h.ens90	7.29e-07	5.98e-07	5.73	1483600	ENSG00000258924	AC002094.1	17+:28357652-28357940	ATG	CTG	270	47	34	141	627	462	GGDS
GM11930	1	2020-08-28_Fusion_23057.raw	F1:17169	GQVGTKLYM(+15.99)	F1:6353	9	85	85	9	506.76	2	23.35	1011.51	-0.9	32 55 99 98 96 96 93 99 100	GQVGTKLYM(+15.99)	HCD	F1:6353-F1:17169	2	1	7	T	h.ens90	2-:88570885-88570912	CDS	GQVGTKLYM		100	1	CDS	1	CDS	h.ens90	9.47e-06	3.74e-06	10.01	617740	ENSG00000172071	EIF2AK3	2-:88557735-88557936|88558916-88558979|88562288-88562390|88570873-88571041|88574665-88575446|88576553-88576703|88579517-88579640|88583429-88583542|88585840-88586061|88587981-88588104|88588760-88588901|88590442-88590605|88590817-88591052|88593271-88593405|88595468-88595663|88613723-88613853|88626966-88627364	ATG	ATG	429	8	125	2946	3351	378	ARHT
GM11930	1	2020-08-28_Fusion_23057.raw	F1:20043	AQQVVKQEL	F1:6356	9	49	49	9	521.798	2	23.35	1041.58	-1.1	42 20 25 84 88 57 13 25 90	AQQVVKQEL	HCD	F1:6356-F1:20043	8	1	9	T	h.ens90	6-:41684979-41685006	CDS	AQQVVKQEL		100	1	CDS	1	CDS	h.ens90	0.000351	6.15e-05	7.54	453320	ENSG00000112561	TFEB	6-:41684598-41685078|41686089-41686237|41687093-41687169|41687752-41687809|41687907-41688028|41689730-41689811|41690662-41690917|41691000-41691235|41735349-41735606	ATG	CTG	420	4	126	1065	1473	381	MAEL
GM11930	1	2020-08-28_Fusion_23057.raw	F1:14334	GQLAEHESL	F1:6375	9	44	44	9	492.243	2	23.38	982.472	-0.6	0 0 89 54 54 22 46 42 93	GQLAEHESL	HCD	F1:6375-F1:14334	9	1	11	T	h.ens90	15-:40738533-40738560	CDS	GQLAEHESI		100	1	CDS	1	CDS	h.ens90	0.000587	8.01e-05	8.12	177810	ENSG00000137824	RMDN3	15-:40736540-40736594|40737123-40737204|40737287-40737341|40737627-40737726|40737964-40738042|40738500-40738576|40740132-40740193|40744046-40744149|40744976-40745259|40751425-40751569|40751985-40752178|40754596-40754790|40755082-40755186	ATG	GTG	555	43	132	987	1413	399	AVLC
GM11930	1	2020-08-28_Fusion_23057.raw	F1:22977	TLDEKLEKV	F1:6366	9	90	90	9	537.805	2	23.38	1073.6	-0.4	99 98 95 93 52 79 99 98 99	TLDEKLEKV	HCD	F1:6366-F1:22977	1	1	0	T	h.ens90	20+:49222968-49222995	CDS	TLDEKIEKV		100	1	CDS	1	CDS	h.ens90	4.38e-06	1.56e-06	7.77	465700	ENSG00000124228	DDX27	20+:49219352-49219541|49221451-49221598|49222956-49223016|49223267-49223433|49224944-49224991|49225112-49225199|49226429-49226535|49228714-49228888|49230198-49230349|49233305-49233405|49233567-49233709|49234934-49235088|49236149-49236231|49236332-49236510|49238948-49239055|49239235-49239338|49241892-49241987|49242082-49242206|49242593-49242681|49243628-49243703|49243815-49243834	ATG	ATG	2079	11	672	345	2391	2019	RAAT
GM11930	1	2020-08-28_Fusion_23057.raw	F1:34066	TAVDTAAQLSEQK	F1:6393	13	78	78	13	681.35	2	23.4	1360.68	0.8	39 41 68 99 99 99 88 77 94 90 91 62 74	TAVDTAAQLSEQK	HCD	F1:6393-F1:34066	1	1	0	T	h.ens90	6+:30490367-30490406	CDS	TAVDTAAQISEQK		100	1	CDS	1	CDS	h.ens90	0	0	6.66	66986	ENSG00000204592	HLA-E	6+:30489483-30489595|30489725-30489995|30490239-30490515|30491136-30491412|30491536-30491653|30492403-30492436|30492540-30492581	ATG	CTG	723	36	191	462	1077	576	LRSW
GM11930	1	2020-08-28_Fusion_23057.raw	F1:15416	RQHALAEGL	F1:6401	9	74	74	9	497.775	2	23.43	993.535	-0.5	37 39 44 83 88 90 95 98 99	RQHALAEGL	HCD	F1:6401-F1:15416	1	1	0	T	h.ens90	11+:66482425-66482452	CDS	RQHALAEGL		100	1	CDS	1	CDS	h.ens90	3.1e-05	1.13e-05	7.4	169040	ENSG00000254986	DPP3	11+:66480413-66480465|66482192-66482470|66485172-66485262|66486539-66486677|66487267-66487342|66487913-66488007|66491252-66491383|66491493-66491624|66491697-66491756|66492715-66492910|66493066-66493179|66493540-66493633|66495205-66495268|66495364-66495489|66495629-66495750|66497297-66497477|66504611-66504774|66509078-66509251	ATG	CTG	2214	75	653	225	2214	1962	PDQL
GM11930	1	2020-08-28_Fusion_23057.raw	F1:19223	HLAEHSLQV	F1:6387	9	39	39	9	517.275	2	23.43	1032.54	1.3	30 36 32 40 15 31 47 39 89	HLAEHSLQV	HCD	F1:6387-F1:19223	2	2	1	T	h.ens90	3-:42555992-42555995|42557577-42557601	CDS	HLAEHSLQV		100	1	CDS	1	CDS	h.ens90	0.00103	0.000102	6.65	1011100	ENSG00000093183	SEC22C	3-:42548615-42548657|42555929-42555995|42557577-42557696|42561116-42561296|42563522-42563686|42568864-42569061	ATG	CTG	165	11	34	621	912	264	IRGV
GM11930	1	2020-08-28_Fusion_23057.raw	F1:12405	QQGTTKLSV	F1:6389	9	73	73	9	481.27	2	23.43	960.524	1.1	40 38 73 65 94 73 82 98 99	QQGTTKLSV	HCD	F1:6389-F1:12405	1	1	0	T	h.ens90	4-:52028885-52028912	CDS	QQGTTKLSV		100	1	CDS	1	CDS	h.ens90	3.43e-05	1.22e-05	5.38	390150	ENSG00000163069	SGCB	4-:52023956-52024160|52027967-52028099|52028729-52028921|52029677-52029863|52033430-52033640|52038226-52038370	ATG	ATC	612	31	163	438	957	492	KIVF
GM11930	1	2020-08-28_Fusion_23057.raw	F1:10937	KLPPPPPQA	F1:6330	9	67	67	9	472.782	2	23.45	943.549	1	44 53 76 100 99 98 61 25 52	KLPPPPPQA	HCD	F1:6330-F1:10937	1	3	0	T	h.ens90	1+:23030564-23030591	CDS	KLPPPPPQA		100	1	CDS	1	CDS	h.ens90	6.16e-05	1.94e-05	6.81	160630	ENSG00000004487	KDM1A	1+:23019449-23019947|23030468-23030634|23050386-23050520|23053760-23053839|23055068-23055161|23055931-23056038|23057483-23057565|23059072-23059167|23068538-23068681|23069060-23069151|23071224-23071359|23072123-23072197|23073291-23073403|23077227-23077360|23078989-23079177|23079552-23079667|23081445-23081573|23082219-23082366|23083178-23083364	ATG	ATG	2193	27	694	447	2631	2157	EKEK
GM11930	1	2020-08-28_Fusion_23057.raw	F1:14258	RQPGPVTEV	F1:6411	9	64	64	9	491.77	2	23.48	981.524	1.3	33 28 30 40 64 87 98 99 99	RQPGPVTEV	HCD	F1:6411-F1:14258	4	1	5	T	h.ens90	7+:4783792-4783798|4784202-4784223	CDS	RQPGPVTEV		100	1	CDS	1	CDS	h.ens90	8.21e-05	2.4e-05	5.34	634680	ENSG00000242802	AP5Z1	7+:4775622-4775756|4781174-4781312|4781567-4781754|4783315-4783460|4783688-4783798|4784202-4784371|4784907-4785048|4785414-4785452|4785521-4785684|4786249-4786428|4787633-4787776|4788153-4788294|4788839-4788951|4789831-4789929|4790458-4790591|4790672-4790887|4791114-4791385	ATG	ACG	1956	49	593	615	2424	1782	TPRA
GM11930	1	2020-08-28_Fusion_23057.raw	F1:12050	RQLTAQQL	F1:6422	8	63	63	8	479.277	2	23.48	956.54	-0.2	28 33 65 80 82 53 83 84	RQLTAQQL	HCD	F1:6422-F1:12050	2	3	1	T	h.ens90	19+:18850820-18850844	CDS	RQITAQQI		100	1	CDS	1	CDS	h.ens90	1.93e-05	7.24e-06	5.99	1694800	ENSG00000005007	UPF1	19+:18832143-18832440|18845979-18846119|18847743-18847833|18850074-18850242|18850687-18850868|18852134-18852296|18852986-18853071|18853251-18853350|18854600-18854709|18854878-18855038|18855123-18855242|18855924-18856089|18856185-18856300|18856876-18857020|18857319-18857533|18860320-18860438|18860825-18860982|18862009-18862152|18863437-18863612|18864169-18864251|18865288-18865450|18865560-18865778…	ATG	CTG	3357	254	856	762	3390	2604	QLRA
GM11930	1	2020-08-28_Fusion_23057.raw	F1:15835	KQGKVVQVL	F1:6402	9	70	70	9	499.822	2	23.48	997.628	0.3	91 82 52 49 49 58 59 96 99	KQGKVVQVL	HCD	F1:6402-F1:15835	1	1	0	T	h.ens90	1-:156738381-156738408	CDS	KQGKVVQVI		100	2	CDS	1	CDS	h.ens90	4.61e-05	1.55e-05	5.32	2135400	ENSG00000143314	MRPL24	1-:156737397-156737534|156737645-156737776|156738030-156738134|156738342-156738438|156738521-156738758	ATG	ATC	585	49	136	213	651	411	KDAG
GM11930	1	2020-08-28_Fusion_23057.raw	F1:20259	KYLHSANVL	F1:6412	9	90	90	9	522.797	2	23.48	1043.58	2.4	97 81 93 88 88 83 84 99 100	KYLHSANVL	HCD	F1:6412-F1:20259	1	6	0	T	h.ens90	15+:52046880-52046907	CDS	KYIHSANVL		100	4	CDS	4	CDS	h.ens90	4.38e-06	1.56e-06	7.79	1382200	ENSG00000069956	MAPK6	15+:52046376-52047114	ATG	CTG	258	8	68	420	2166	1719	LRGL
GM11930	1	2020-08-28_Fusion_23057.raw	F1:17781	YLTHDSPSV	F1:6432	9	85	85	9	509.745	2	23.5	1017.48	-1	74 76 92 53 84 92 99 99 100	YLTHDSPSV	HCD	F1:6432-F1:17781	1	2	0	T	h.ens90	6+:34757936-34757954|34762594-34762603	CDS	YLTHDSPSV		100	1	CDS	1	CDS	h.ens90	9.47e-06	3.74e-06	7.19	529230	ENSG00000124562	SNRPC	6+:34757405-34757551|34757911-34757954|34762594-34762703|34767907-34767997|34770290-34770395|34773445-34773570	ATG	ATG	480	11	139	33	480	420	YCDT
GM11930	1	2020-08-28_Fusion_23057.raw	F1:23654	RM(+15.99)LTAM(+15.99)NTL	F1:6409	9	54	54	9	541.77	2	23.5	1081.53	-0.2	0 0 0 55 84 84 75 98 98	RM(+15.99)LTAM(+15.99)NTL	HCD	F1:6409-F1:23654	10	1	9	T	h.ens90	19-:10489660-10489687	CDS	RMITAMNTI		100	1	CDS	1	CDS	h.ens90	0.000215	4.61e-05	12.15	2151700	ENSG00000079999	KEAP1	19-:10486651-10486818|10489191-10489368|10489647-10489853|10491576-10492262|10499394-10500072	ATG	GTG	510	42	118	1491	1875	357	RNEW
GM11930	1	2020-08-28_Fusion_23057.raw	F1:13761	GQLSETLKT	F1:6444	9	88	88	9	488.77	2	23.53	975.524	2.3	39 60 100 99 100 99 99 99 99	GQLSETLKT	HCD	F1:6444-F1:13761	3	1	6	T	h.ens90	10+:69395037-69395064	CDS	GQISETLKT		100	1	CDS	1	CDS	h.ens90	6.21e-06	2.35e-06	7.09	925530	ENSG00000156515	HK1	10+:69318845-69319010|69343826-69343989|69359896-69360045|69364782-69364902|69368535-69368631|69369236-69369336|69369440-69369624|69376933-69377089|69379861-69380095|69382486-69382791|69384332-69384481|69384795-69384915|69386322-69386418|69389196-69389296|69392124-69392308|69394949-69395105|69398594-69398828|69400990-69401135	ATG	ATC	513	22	139	2319	2766	420	FLFR
GM11930	1	2020-08-28_Fusion_23057.raw	F1:14456	RQKFGYSV	F1:6454	8	63	63	8	492.766	2	23.56	983.519	-1.1	19 23 44 65 76 86 98 99	RQKFGYSV	HCD	F1:6454-F1:14456	5	1	14	T	h.ens90	5-:176388488-176388512	CDS	RQKFGYSV		100	2	CDS	1	CDS	h.ens90	1.93e-05	7.24e-06	5.61	284070	ENSG00000048162	NOP16	5-:176388428-176388563	ATG	ATG	111	9	19	27	699	648	GKTR
GM11930	1	2020-08-28_Fusion_23057.raw	F1:23565	HAYDGKDYL	F1:6474	9	60	60	9	541.251	2	23.58	1080.49	0.1	42 58 67 70 36 33 51 89 96	HAYDGKDYL	HCD	F1:6474-F1:23565	1	2	0	T	h.ens90	6+:29724246-29724273	CDS	HAYDGKDYI		100	1	CDS	1	CDS	h.ens90	0.000121	3.15e-05	6.15	258540	ENSG00000204642	HLA-F	6+:29723409-29723527|29723657-29723927|29724172-29724448|29725030-29725306|29725446-29725563|29726010-29726043|29726402-29726407	ATG	ATG	672	13	201	408	1329	894	GYHQ
GM11930	1	2020-08-28_Fusion_23057.raw	F1:24258	KLHDVEHVL	F1:6464	9	97	97	9	545.305	2	23.58	1088.6	-1.7	99 99 99 99 86 93 99 100 100	KLHDVEHVL	HCD	F1:6464-F1:24258	1	2	0	T	h.ens90	12+:53297864-53297891	CDS	KLHDVEHVL		100	3	CDS	1	CDS	h.ens90	0	0	6.45	481160	ENSG00000123349	PFDN5	12+:53295552-53295639|53295838-53295941|53296243-53296275|53297849-53297924|53298044-53298150|53299268-53299345	ATG	ATG	258	5	71	222	465	216	YVPG
GM11930	1	2020-08-28_Fusion_23057.raw	F1:7401	QVGPTREL	F1:6449	8	59	59	8	450.25	2	23.58	898.487	-0.8	81 69 70 56 46 23 39 93	QVGPTREL	HCD	F1:6449-F1:7401	1	2	0	T	h.ens90	2-:27369192-27369212|27369413-27369417	CDS	QVGPTREL		100	1	CDS	1	CDS	h.ens90	2.51e-05	9.06e-06	5.92	448040	ENSG00000115211	EIF2B4	2-:27364399-27364599|27364717-27364898|27366758-27366936|27367073-27367201|27367456-27367559|27367745-27367822|27368024-27368139|27368371-27368463|27368653-27368733|27369005-27369212|27369413-27369549|27369875-27369919|27370283-27370485	ATG	CTG	1482	39	446	270	1635	1341	AAQC
GM11930	1	2020-08-28_Fusion_23057.raw	F1:9210	HQVPAVSSV	F1:6468	9	75	75	9	462.251	2	23.61	922.487	0	15 29 62 89 98 89 99 99 99	HQVPAVSSV	HCD	F1:6468-F1:9210	1	1	0	T	h.ens90	6+:32976275-32976302	CDS	HQVPAVSSV		100	1	CDS	1	CDS	h.ens90	2.81e-05	1.04e-05	6.41	259630	ENSG00000204256	BRD2	6+:32972871-32972927|32974461-32974765|32975383-32975521|32976030-32976169|32976249-32976464|32976561-32976936|32977441-32977570|32977756-32978005|32978125-32978388|32979827-32980132|32980341-32980464|32980581-32980718	ATG	ATC	1869	33	580	636	2511	1848	VTSA
GM11930	1	2020-08-28_Fusion_23057.raw	F1:23044	YQHALEESV	F1:6486	9	53	53	9	538.256	2	23.61	1074.5	-0.4	17 18 19 48 54 68 78 92 91	YQHALEESV	HCD	F1:6486-F1:23044	2	1	2	T	h.ens90	8-:116658825-116658852	CDS	YQHAIEESV		100	1	CDS	1	CDS	h.ens90	0.000237	4.89e-05	7.84	111140	ENSG00000147677	EIF3H	8-:116645005-116645103|116646470-116646603|116648805-116648926|116655855-116656005|116657214-116657314|116658812-116658980|116726015-116726172|116755665-116755797|116755951-116756019|116765514-116765566	ATG	CTG	750	36	204	417	1059	615	SQFS
GM11930	1	2020-08-28_Fusion_23057.raw	F1:27299	KLLETM(+15.99)QHL	F1:6485	9	84	84	9	564.808	2	23.61	1127.6	0.1	99 99 98 97 83 45 55 89 98	KLLETM(+15.99)QHL	HCD	F1:6485-F1:27299	1	1	0	T	h.ens90	6-:31150559-31150565|31150724-31150745	CDS	KLLETMQHL		100	1	CDS	1	CDS	h.ens90	1.07e-05	4.25e-06	11.79	428220	ENSG00000204536	CCHCR1	6-:31142591-31142716|31142962-31143134|31143261-31143413|31144686-31144788|31144884-31145073|31145165-31145302|31145447-31145493|31145695-31145808|31148404-31148511|31148617-31148728|31150065-31150215|31150454-31150565|31150724-31150860|31150958-31151122|31154495-31154799|31156730-31156944|31157022-31157089|31157384-31157606	ATG	CTG	1971	145	502	1080	2616	1509	LERQ
GM11930	1	2020-08-28_Fusion_23057.raw	F1:30572	RYLEKPM(+15.99)EL	F1:6455	9	63	63	9	597.813	2	23.61	1193.61	0.2	32 30 49 79 86 89 53 69 89	RYLEKPM(+15.99)EL	HCD	F1:6455-F1:30572	1	1	0	T	h.ens90	17-:42345627-42345654	CDS	RYLEKPMEI		100	1	CDS	1	CDS	h.ens90	9.03e-05	2.57e-05	10.23	3086900	ENSG00000168610	STAT3	17-:42315744-42315800|42316788-42316901|42317181-42317224|42322281-42322494|42323003-42323143|42323259-42323354|42323572-42323625|42324710-42324846|42324962-42325061|42326115-42326199|42329409-42329457|42329553-42329647|42329746-42329776|42331471-42331531|42333672-42333765|42333890-42334049|42337434-42337586|42337762-42337857|42338730-42338812|42339313-42339409|42345558-42345657|42346568-42346713…	ATG	ATC	2232	65	669	276	2313	2010	YL*S
GM11930	1	2020-08-28_Fusion_23057.raw	F1:16372	AQSTSLQRL	F1:6491	9	91	91	9	502.281	2	23.63	1002.55	1.2	90 67 98 99 98 98 95 87 96	AQSTSLQRL	HCD	F1:6491-F1:16372	1	1	0	T	h.ens90	1-:19187232-19187259	CDS	AQSTSIQRI		100	2	CDS	1	CDS	h.ens90	3.55e-06	1.2e-06	5.73	1367300	ENSG00000127481	UBR4	1-:19074831-19074896|19076739-19076902|19077975-19078066|19081348-19081573|19084503-19084698|19086144-19086270|19086678-19086821|19087815-19087929|19088758-19088977|19092818-19092918|19093312-19093486|19093948-19094139|19094905-19095025|19095544-19095652|19096522-19096650|19097192-19097280|19099596-19099677|19100375-19100573|19101519-19101641|19104083-19104257|19104584-19104666|19105047-19105189|…	ATG	ATG	14019	1	4662	1536	15552	13989	LSIM
GM11930	1	2020-08-28_Fusion_23057.raw	F1:12192	RYGDGGSTF	F1:6500	9	65	65	9	480.215	2	23.71	958.414	0.6	34 34 39 62 51 76 97 100 100	RYGDGGSTF	HCD	F1:6500-F1:12192	2	1	2	T	h.ens90	5-:179617870-179617897	CDS	RYGDGGSTF		100	1	CDS	1	CDS	h.ens90	7.46e-05	2.24e-05	6.99	570270	ENSG00000169045	HNRNPH1	5-:179615545-179615595|179616125-179616218|179616868-179616958|179617050-179617110|179617513-179617649|179617798-179617932|179617988-179618060|179618144-179618323|179619268-179619407|179620891-179621035|179621241-179621397|179623036-179623139	ATG	ATG	540	4	166	822	1350	501	MSDH
GM11930	1	2020-08-28_Fusion_23057.raw	F1:22889	TLSSLRHM(+15.99)L	F1:6493	9	86	86	9	537.292	2	23.71	1072.57	0.1	81 88 99 95 88 70 72 94 88	TLSSLRHM(+15.99)L	HCD	F1:6493-F1:22889	2	2	4	T	h.ens90	19+:55387988-55388015	CDS	TLSSIRHMI		100	2	CDS	1	CDS	h.ens90	8.31e-06	3.25e-06	10.98	1158100	ENSG00000108107	RPL28	19+:55385763-55385965|55386349-55386438|55386569-55386693|55387929-55388048|55388242-55388332	ATG	ACG	393	81	40	264	510	219	NARA
GM11930	1	2020-08-28_Fusion_23057.raw	F1:15784	KQDGSTLHL	F1:6531	9	84	84	9	499.767	2	23.76	997.519	-0.3	98 71 92 55 49 93 99 100 100	KQDGSTLHL	HCD	F1:6531-F1:15784	1	1	0	T	h.ens90	1-:228107697-228107724	CDS	KQDGSTIHI		100	2	CDS	1	CDS	h.ens90	1.07e-05	4.25e-06	3.68	614100	ENSG00000162910	MRPL55	1-:228106759-228106918|228107667-228107869|228108234-228108266	ATG	GTG	387	57	62	279	495	189	VLLV
GM11930	1	2020-08-28_Fusion_23057.raw	F1:21787	YVTPVNRNV	F1:6534	9	91	91	9	531.291	2	23.76	1060.57	0.6	99 98 100 97 92 87 79 81 89	YVTPVNRNV	HCD	F1:6534-F1:21787	1	1	0	T	h.ens90	17-:75320370-75320397	CDS	YVTPVNRNV		100	1	CDS	1	CDS	h.ens90	3.55e-06	1.2e-06	7.5	1601100	ENSG00000177885	GRB2	17-:75320367-75320553|75321658-75321827|75325897-75326020|75332699-75332797|75393550-75393640	ATG	ATG	45	5	0	624	654	3	FPRN
GM11930	1	2020-08-28_Fusion_23057.raw	F1:24023	AQKEEQLKL	F1:6535	9	78	78	9	543.812	2	23.76	1085.61	0.5	84 80 93 95 59 49 72 88 85	AQKEEQLKL	HCD	F1:6535-F1:24023	1	1	0	T	h.ens90	4+:143545960-143545987	CDS	AQKEEQLKI		100	2	CDS	1	CDS	h.ens90	2.07e-05	8e-06	4.65	676250	ENSG00000153147	SMARCA5	4+:143513909-143514101|143517354-143517429|143521428-143521595|143524366-143524467|143525450-143525551|143526280-143526460|143527867-143528023|143528582-143528714|143530457-143530526|143534854-143534964|143536451-143536678|143538589-143538711|143538785-143538938|143540362-143540495|143543508-143543657|143543852-143543972|143544736-143544847|143545469-143545583|143545924-143546047|143546775-143546…	ATG	CTG	1047	107	232	2433	3159	699	NAAQ
GM11930	1	2020-08-28_Fusion_23057.raw	F1:25723	KQLDVYRSV	F1:6533	9	87	87	9	554.312	2	23.76	1106.61	0.5	100 98 100 100 99 96 63 52 79	KQLDVYRSV	HCD	F1:6533-F1:25723	1	1	0	T	h.ens90	10+:92606636-92606663	CDS	KQIDVYRSV		100	2	CDS	1	CDS	h.ens90	7.22e-06	2.79e-06	7.34	524380	ENSG00000138160	KIF11	10+:92593285-92593452|92606264-92606397|92606618-92606716|92607158-92607237|92609019-92609205|92609384-92609509|92613039-92613130|92613376-92613619|92616736-92616832|92621384-92621473|92628807-92628895|92630175-92630364|92632485-92632693|92633622-92633795|92637183-92637309|92637386-92637545|92639793-92639900|92645362-92645642|92648211-92648434|92649834-92649986|92650400-92650517|92653664-92653796	ATG	GTG	2964	7	971	228	3171	2916	GAST
GM11930	1	2020-08-28_Fusion_23057.raw	F1:5298	GQLVQSKL	F1:6542	8	77	77	8	436.763	2	23.79	871.513	-0.7	25 0 100 100 99 98 98 98	GQLVQSKL	HCD	F1:6542-F1:5298	7	4	15	B	h.ens90	13+:52461363-52461387	CDS	GQIVQSKI		100	3	CDS	2	CDS	h.ens90	6.49e-06	2.97e-06	7.87	3094800	ENSG00000136108	CKAP2	13+:52455502-52455626|52456522-52456607|52460895-52460974|52461057-52461926|52462362-52462567|52465294-52465465|52468277-52468347|52473828-52474084|52474894-52475141	ATG	GTG	1545	11	495	540	2052	1488	GSYR
GM11930	1	2020-08-28_Fusion_23057.raw	F1:8543	KQLVAEQV	F1:6544	8	58	58	8	457.769	2	23.79	913.523	0	31 30 51 54 63 82 78 81	KQLVAEQV	HCD	F1:6544-F1:8543	1	3	0	T	h.ens90	3+:127621132-127621156	CDS	KQLVAEQV		100	1	CDS	2	CDS	h.ens90	2.67e-05	9.56e-06	7.96	863650	ENSG00000073111	MCM2	3+:127598406-127598472|127599317-127599547|127604607-127604783|127604895-127605156|127606117-127606337|127606609-127606817|127608381-127608516|127608831-127609023|127615861-127615955|127616867-127617118|127617278-127617405|127617968-127618081|127619026-127619278|127620697-127620880|127621072-127621228|127621662-127621773	ATG	CTG	276	23	60	2508	2715	183	LFIL
GM11930	1	2020-08-28_Fusion_23057.raw	F1:15802	KQFKSVYV	F1:6575	8	85	85	8	499.787	2	23.84	997.56	0.7	95 89 96 69 64 77 97 95	KQFKSVYV	HCD	F1:6575-F1:15802	1	1	0	T	h.ens90	4-:52920745-52920769	CDS	KQFKSVYV		100	1	CDS	1	CDS	h.ens90	3.16e-06	1.71e-06	6.56	553870	ENSG00000184178	SCFD2	4-:52873968-52874061|52885746-52885866|52907456-52907591|52920724-52920870|53145332-53145582|53273825-53274001|53313635-53313763|53352597-53352766|53365103-53366073	ATG	CTG	696	101	122	1662	2055	369	RSLL
GM11930	1	2020-08-28_Fusion_23057.raw	F1:17087	SLDHKLAEV	F1:6580	9	48	48	9	506.279	2	23.84	1010.54	2.8	23 27 48 24 45 59 56 66 92	SLDHKLAEV	HCD	F1:6580-F1:17087	3	1	14	T	h.ens90	9-:129902913-129902940	CDS	SLDHKLAEV		100	1	CDS	1	CDS	h.ens90	0.000388	6.5e-05	7.18	169730	ENSG00000187239	FNBP1	9-:129890538-129890546|129895837-129895996|129899964-129900101|129900425-129900547|129902868-129903001|129908889-129908999|129923843-129924026|129924959-129925157|129927194-129927341|129929566-129929695|129957359-129957464|129958490-129958553|129978464-129978612|129979317-129979374|129994842-129994958|130042951-130043194	ATG	ATG	513	5	156	1356	1854	471	GDPA
GM11930	1	2020-08-28_Fusion_23057.raw	F1:18412	SVHKVTLKL	F1:6570	9	95	95	9	512.83	2	23.84	1023.64	1.3	79 89 99 100 99 97 99 100 100	SVHKVTLKL	HCD	F1:6570-F1:18412	1	1	0	T	h.ens90	X-:40710068-40710095	CDS	SVHKVTIKI		100	2	CDS	1	CDS	h.ens90	6.05e-07	1.16e-07	4.85	230380	ENSG00000180182	MED14	X-:40651805-40651879|40654363-40654556|40654934-40655060|40659226-40659334|40659427-40659607|40662924-40663160|40664306-40664489|40666719-40666851|40671860-40671972|40675220-40675361|40679863-40680133|40680757-40680910|40681851-40681943|40682602-40682749|40682835-40682996|40688453-40688530|40692182-40692317|40692707-40692902|40697023-40697183|40701164-40701243|40703443-40703569|40709347-40709459|…	ATG	GTG	3426	39	1093	1056	4365	3282	TGTA
GM11930	1	2020-08-28_Fusion_23057.raw	F1:20811	KEFEGKTLV	F1:6563	9	97	97	9	525.795	2	23.84	1049.58	0.7	99 100 100 95 89 99 100 100 100	KEFEGKTLV	HCD	F1:6563-F1:20811	1	4	0	T	h.ens90	14-:102083162-102083189	CDS	KEFEGKTLV		100	1	CDS	1	CDS	h.ens90	0	0	7.96	3209500	ENSG00000080824	HSP90AA1	14-:102081711-102081821|102082110-102082444|102083033-102083302|102083545-102083693|102083792-102083983|102084398-102084564|102084680-102084998|102085297-102085431|102085757-102086124|102086216-102086378|102101874-102102085|102139249-102139497	ATG	CTG	639	13	190	1965	2565	573	VQQL
GM11930	1	2020-08-28_Fusion_23057.raw	F1:22039	HQRLEPATL	F1:6574	9	85	85	9	532.797	2	23.84	1063.58	1.5	90 78 58 64 83 95 99 100 100	HQRLEPATL	HCD	F1:6574-F1:22039	1	1	0	T	h.ens90	3+:123245900-123245927	CDS	HQRLEPATL		100	1	CDS	1	CDS	h.ens90	9.47e-06	3.74e-06	6.66	699230	ENSG00000121542	SEC22A	3+:123209163-123209399|123223558-123223722|123225102-123225297|123245898-123246014|123259523-123259589|123271521-123271722	ATG	CTG	462	27	117	543	924	354	YFPA
GM11930	1	2020-08-28_Fusion_23057.raw	F1:22981	KLLDRTESL	F1:6573	9	79	79	9	537.812	2	23.84	1073.61	0.4	100 100 100 99 43 27 54 96 93	KLLDRTESL	HCD	F1:6573-F1:22981	3	2	3	T	h.ens90	11+:1884021-1884024|1884279-1884303	CDS	KLIDRTESL		100	1	CDS	1	CDS	h.ens90	1.87e-05	7.28e-06	9.01	3099900	ENSG00000130592	LSP1	11+:1865236-1865262|1866464-1866911|1880086-1880224|1881431-1881596|1883418-1883560|1883931-1884024|1884279-1884323|1884499-1884581|1886731-1886866|1887236-1887314|1887473-1887563	ATG	CTG	834	134	134	972	1404	405	SPTT
GM11930	1	2020-08-28_Fusion_23057.raw	F1:24822	TQHTLQQQL	F1:6565	9	33	33	9	548.791	2	23.84	1095.57	0.5	15 15 15 40 36 27 27 33 96	TQHTLQQQL	HCD	F1:6565-F1:24822	4	1	5	T	h.ens90	17+:7342430-7342457	CDS	TQHTLQQQI		100	1	CDS	1	CDS	h.ens90	0.00207	0.000131	6.15	368290	ENSG00000072818	ACAP1	17+:7336566-7336787|7337311-7337369|7341947-7342067|7342274-7342328|7342415-7342474|7343378-7343562|7343705-7343750|7343860-7343956|7344048-7344123|7344538-7344648|7346243-7346295|7346390-7346491|7346807-7346931|7347030-7347242|7347921-7347991|7348126-7348221|7348305-7348475|7348994-7349167|7349944-7350054|7350126-7350237|7350949-7350999|7351294-7351395	ATG	CTG	1998	25	631	300	2223	1896	LLDA
GM11930	1	2020-08-28_Fusion_23057.raw	F1:20267	KQKAESLQL	F1:6579	9	47	47	9	522.807	2	23.86	1043.6	2.1	52 33 31 28 40 39 47 64 95	KQKAESLQL	HCD	F1:6579-F1:20267	1	2	0	T	h.ens90	3-:142560378-142560405	CDS	KQKAESLQI		100	1	CDS	1	CDS	h.ens90	0.000429	6.86e-05	4.48	220580	ENSG00000175054	ATR	3-:142449428-142449602|142453127-142453233|142457603-142457755|142458957-142459111|142459226-142459383|142461939-142462090|142465096-142465240|142466323-142466533|142467933-142468068|142469336-142469569|142470085-142470183|142485139-142485282|142493131-142493311|142496360-142496520|142497012-142497192|142498596-142498774|142499626-142499718|142503361-142503453|142505138-142505303|142507930-142508…	ATG	CTG	6570	11	2169	1398	7935	6510	WSAL
GM11930	1	2020-08-28_Fusion_23057.raw	F1:21250	VRNPRLTSL	F1:6578	9	61	61	9	528.32	2	23.86	1054.62	0.1	83 75 87 46 44 49 47 49 71	VRNPRLTSL	HCD	F1:6578-F1:21250	1	1	0	T	h.ens90	18+:13049518-13049545	CDS	VRNPRITSL		100	3	CDS	1	CDS	h.ens90	0.000109	2.95e-05	6.89	657490	ENSG00000101639	CEP192	18+:12991363-12991437|12999420-12999588|13001456-13001582|13008455-13008631|13012972-13013025|13015327-13015448|13017187-13017336|13018479-13018615|13019081-13019206|13029662-13030002|13030464-13030608|13037236-13037301|13038369-13038579|13040829-13040956|13042203-13042334|13048858-13049681|13049764-13049891|13052918-13053090|13055779-13056698|13057584-13057733|13059081-13059312|13067830-13067956…	ATG	GTG	5202	105	1619	2727	7614	4860	SYSS
GM11930	1	2020-08-28_Fusion_23057.raw	F1:28591	QQKLRLHLL	F1:6651	9	20	20	9	574.861	2	23.91	1147.72	-10	25 23 30 26 15 19 8 13 29	QQKLRLHLL	HCD	F1:6651-F1:28591	4	1	3	T	h.ens90	15+:51001146-51001173	CDS	QQKLRLHII		100	1	CDS	1	CDS	h.ens90	0.00508	0.000196	9.22	56936	ENSG00000081014	AP4E1	15+:50908724-50908928|50912077-50912149|50915447-50915571|50923930-50924004|50925097-50925219|50929008-50929168|50930804-50930971|50934623-50934697|50941441-50941564|50941665-50941775|50948019-50948159|50949825-50949938|50950050-50950169|50958491-50958794|50968262-50968377|50984021-50984145|50993369-50993625|50997325-50997883|50999071-50999262|51001025-51001183|51002501-51002662	ATG	CTG	243	15	56	3216	3414	171	LKTL
GM11930	1	2020-08-28_Fusion_23057.raw	F1:13604	KYGPLRQL	F1:6597	8	93	93	8	487.793	2	23.94	973.571	1	100 100 100 94 93 89 84 90	KYGPLRQL	HCD	F1:6597-F1:13604	2	2	2	T	h.ens90	2-:24074080-24074104	CDS	KYGPIRQI		100	4	CDS	1	CDS	h.ens90	1.39e-06	9.44e-07	6.37	14942000	ENSG00000115128	SF3B6	2-:24067761-24067851|24068320-24068459|24074075-24074194|24076199-24076247	ATG	ATG	276	6	77	120	378	234	DIFG
GM11930	1	2020-08-28_Fusion_23057.raw	F1:9583	RLSPPATSV	F1:6697	9	74	74	9	464.265	2	23.96	926.519	-2.5	39 36 52 78 77 87 97 100 100	RLSPPATSV	HCD	F1:6697-F1:9583	1	1	0	T	h.ens90	15+:80120482-80120498|80121711-80121722	CDS	RISPPATSV		100	3	CDS	1	CDS	h.ens90	3.1e-05	1.13e-05	6.43	1319800	ENSG00000086666	ZFAND6	15+:80059613-80059809|80120327-80120498|80121711-80121820|80122699-80122800|80131179-80131293|80137479-80137628	ATG	ATG	543	18	153	138	627	462	SSNG
GM11930	1	2020-08-28_Fusion_23057.raw	F1:10921	AATDLARQV	F1:6618	9	95	95	9	472.761	2	23.96	943.509	-0.5	100 100 100 100 100 98 93 74 93	AATDLARQV	HCD	F1:6618-F1:10921	1	2	0	T	h.ens90	X-:119693075-119693102	CDS	AATDIARQV		100	1	CDS	1	CDS	h.ens90	6.05e-07	1.16e-07	6.82	638580	ENSG00000125354	SEPT6	X-:119692739-119693513	ATG	ATG	366	1	111	3	1305	1275	AGAM
GM11930	1	2020-08-28_Fusion_23057.raw	F1:21781	TQLPQSM(+15.99)KL	F1:6608	9	89	89	9	531.287	2	23.96	1060.56	0.9	52 71 100 97 94 97 97 98 99	TQLPQSM(+15.99)KL	HCD	F1:6608-F1:21781	1	1	0	T	h.ens90	20-:35021264-35021291	CDS	TQLPQSMKI		100	1	CDS	1	CDS	h.ens90	5.27e-06	1.94e-06	10.5	3747300	ENSG00000100991	TRPC4AP	20-:35003145-35003283|35003409-35003616|35004457-35004570|35005694-35005803|35006434-35006575|35007549-35007640|35008663-35008747|35010186-35010288|35013007-35013066|35016007-35016139|35021189-35021356|35035122-35035308|35044504-35044712|35049865-35049994|35054975-35055031|35057513-35057571|35069295-35069412|35078045-35078174|35092613-35092871	ATG	ACG	1380	34	416	1116	2394	1251	TSAR
GM11930	1	2020-08-28_Fusion_23057.raw	F1:5939	GQGPSHLSV	F1:6630	9	81	81	9	441.228	2	23.97	880.44	0.7	40 64 100 99 97 52 80 99 100	GQGPSHLSV	HCD	F1:6630-F1:5939	3	1	5	T	h.ens90	1-:19162506-19162533	CDS	GQGPSHLSV		100	2	CDS	1	CDS	h.ens90	1.51e-05	5.97e-06	6.03	2436400	ENSG00000127481	UBR4	1-:19074831-19074896|19076739-19076902|19077975-19078066|19081348-19081573|19084503-19084698|19086144-19086270|19086678-19086821|19087815-19087929|19088758-19088977|19092818-19092918|19093312-19093486|19093948-19094139|19094905-19095025|19095544-19095652|19096522-19096650|19097192-19097280|19099596-19099677|19100375-19100573|19101519-19101641|19104083-19104257|19104584-19104666|19105047-19105189|…	ATG	CTG	10755	15	3560	4842	15552	10683	SQSN
GM11930	1	2020-08-28_Fusion_23057.raw	F1:18098	GQDVGRYQV	F1:6620	9	90	90	9	511.257	2	23.97	1020.5	0.8	60 68 100 100 98 98 98 95 98	GQDVGRYQV	HCD	F1:6620-F1:18098	1	2	0	T	h.ens90	X+:153797508-153797532|153797724-153797727	CDS	GQDVGRYQV		100	3	CDS	1	CDS	h.ens90	4.38e-06	1.56e-06	5.83	15180000	ENSG00000180879	SSR4	X+:153794338-153794585|153794673-153794754|153796433-153796552|153797457-153797532|153797724-153797814|153798070-153798136|153798328-153798433	ATG	ATG	333	16	85	237	522	258	PVTR
GM11930	1	2020-08-28_Fusion_23057.raw	F1:15328	RSHPEVLGV	F1:6635	9	77	77	9	497.278	2	23.97	992.54	0.7	51 56 51 67 86 92 99 99 99	RSHPEVLGV	HCD	F1:6635-F1:15328	1	8	0	T	h.ens90	18+:74155388-74155403|74158013-74158025	CDS	RSHPEVIGV		100	2	CDS	1	CDS	h.ens90	2.29e-05	8.75e-06	5.99	354340	ENSG00000075336	TIMM21	18+:74148787-74149109|74155144-74155207|74155305-74155403|74158013-74158087|74158170-74158276|74158375-74158480	ATG	ACG	747	149	90	447	747	273	LEKC
GM11930	1	2020-08-28_Fusion_23057.raw	F1:13002	GQSLHQVTV	F1:6657	9	59	59	9	484.762	2	24.02	967.509	0.3	11 0 81 84 60 49 58 94 93	GQSLHQVTV	HCD	F1:6657-F1:13002	5	1	10	T	h.ens90	2-:152123872-152123899	CDS	GQSIHQVTV		100	2	CDS	1	CDS	h.ens90	0.000133	3.37e-05	6.7	974500	ENSG00000115145	STAM2	2-:152120573-152120802|152123765-152123935|152126225-152126379|152132113-152132168|152133172-152133260|152133401-152133484|152135508-152135603|152143826-152144013|152144887-152144957|152147161-152147308|152148023-152148122|152148224-152148300|152150144-152150229|152175602-152175660	ATG	ATG	366	1	111	1215	1578	336	GNYM
GM11930	1	2020-08-28_Fusion_23057.raw	F1:18527	RQRPASLVV	F1:6676	9	61	61	9	513.314	2	24.05	1024.61	0	75 66 82 23 20 28 62 99 100	RQRPASLVV	HCD	F1:6676-F1:18527	2	1	6	T	h.ens90	11-:6601036-6601055|6601148-6601156	CDS	RQRPASLVV		100	1	CDS	1	CDS	h.ens90	0.000109	2.95e-05	5.63	864810	ENSG00000132275	RRP8	11-:6600145-6600265|6600485-6600582|6600668-6600775|6600925-6601055|6601148-6601602|6601851-6602215|6603403-6603577	ATG	ATC	648	62	144	909	1371	435	ARDL
GM11930	1	2020-08-28_Fusion_23057.raw	F1:16063	KLKEAVEAL	F1:6684	9	60	60	9	500.806	2	24.06	999.596	0.7	86 51 20 26 28 52 83 99 100	KLKEAVEAL	HCD	F1:6684-F1:16063	5	1	4	T	h.ens90	X-:120557968-120557995	CDS	KLKEAVEAI		100	1	CDS	1	CDS	h.ens90	0.000121	3.15e-05	7.85	329480	ENSG00000158290	CUL4B	X-:120526760-120526856|120530101-120530254|120532421-120532594|120534480-120534586|120535829-120535943|120536926-120537034|120538123-120538209|120538659-120538770|120539267-120539372|120540369-120540562|120541601-120541720|120542965-120543033|120543726-120543809|120544113-120544203|120544480-120544643|120545443-120545517|120546546-120546616|120547135-120547239|120557923-120558039|120560082-120560…	ATG	ATC	2343	85	686	654	2742	2061	ETWQ
GM11930	1	2020-08-28_Fusion_23057.raw	F1:9042	FQTKGLKV	F1:6730	8	73	73	8	460.783	2	24.13	919.549	2.3	36 45 92 96 64 69 94 96	FQTKGLKV	HCD	F1:6730-F1:9042	2	2	1	T	h.ens90	14-:94079667-94079691	CDS	FQTKGIKV		100	3	CDS	1	CDS	h.ens90	9.08e-06	3.88e-06	5.09	611910	ENSG00000089737	DDX24	14-:94078974-94079826	ATG	ATG	768	17	230	51	2580	2505	SCGK
GM11930	1	2020-08-28_Fusion_23057.raw	F1:15577	AQVEGGVHSL	F1:6723	10	86	86	10	498.76	2	24.15	995.504	1.3	88 82 100 99 92 88 95 66 70 83	AQVEGGVHSL	HCD	F1:6723-F1:15577	1	1	0	T	h.ens90	3-:49024499-49024529	CDS	AQVEGGVHSL		100	1	CDS	1	CDS	h.ens90	2.57e-06	5.73e-07	7.63	512680	ENSG00000178035	IMPDH2	3-:49024382-49024404|49024494-49024578|49024658-49024802|49024895-49025040|49025125-49025269|49026323-49026419|49026518-49026609|49026686-49026886|49026959-49027047|49027709-49027916|49028247-49028322|49028430-49028532|49028757-49028806|49029252-49029389	ATG	ACG	99	14	8	1488	1545	27	RTSS
GM11930	1	2020-08-28_Fusion_23057.raw	F1:12246	KQFKGVPGV	F1:6752	9	35	35	9	480.287	2	24.18	958.56	-0.5	46 26 26 25 26 37 26 23 84	KQFKGVPGV	HCD	F1:6752-F1:12246	1	2	0	T	h.ens90	7+:67083526-67083539|67098540-67098554	CDS	KQFKGVPGV		100	2	CDS	2	CDS	h.ens90	0.00165	0.000121	5.33	147670	ENSG00000198874	TYW1	7+:66996897-66996982|66998064-66998195|66998816-66998954|67009582-67009684|67014366-67014561|67017852-67018143|67024899-67025022|67049948-67050066|67055834-67055887|67067284-67067403|67083429-67083539|67098540-67098718|67117482-67117618|67183125-67183236|67195169-67195337|67238307-67238529	ATG	ATG	834	2	266	1371	2199	801	QNMI
GM11930	1	2020-08-28_Fusion_23057.raw	F1:16436	KQGDPLM(+15.99)TV	F1:6740	9	57	57	9	502.758	2	24.18	1003.5	0.5	50 20 18 39 53 80 89 84 83	KQGDPLM(+15.99)TV	HCD	F1:6740-F1:16436	1	1	0	T	h.ens90	12+:123688123-123688150	CDS	KQGDPIMTV		100	1	CDS	1	CDS	h.ens90	0.000161	3.83e-05	8.44	113370	ENSG00000168778	TCTN2	12+:123671237-123671322|123671506-123671614|123672055-123672132|123673617-123673810|123679188-123679289|123686835-123687035|123688050-123688177|123690532-123690674|123692657-123692723|123694841-123694976|123695219-123695297|123696414-123696495|123697086-123697198|123699703-123699810|123704531-123704688|123706725-123706851|123706984-123707073|123707603-123707713	ATG	GTG	1986	243	409	837	2094	1230	DFGY
GM11930	1	2020-08-28_Fusion_23057.raw	F1:25069	KYLNTDAKF	F1:6771	9	94	94	9	550.293	2	24.23	1098.57	1.4	97 97 95 80 97 99 99 97 95	KYLNTDAKF	HCD	F1:6771-F1:25069	1	1	0	T	h.ens90	20-:35005800-35005803|35006434-35006458	CDS	KYINTDAKF		100	2	CDS	1	CDS	h.ens90	1.31e-06	3.17e-07	7.89	832370	ENSG00000100991	TRPC4AP	20-:35003145-35003283|35003409-35003616|35004457-35004570|35005694-35005803|35006434-35006575|35007549-35007640|35008663-35008747|35010186-35010288|35013007-35013066|35016007-35016139|35021189-35021356|35035122-35035308|35044504-35044712|35049865-35049994|35054975-35055031|35057513-35057571|35069295-35069412|35078045-35078174|35092613-35092871	ATG	ATG	627	12	187	1803	2394	564	KRFN
GM11930	1	2020-08-28_Fusion_23057.raw	F1:28572	KQFEKQVEL	F1:6760	9	71	71	9	574.819	2	24.23	1147.62	0.4	40 28 58 90 86 63 80 98 99	KQFEKQVEL	HCD	F1:6760-F1:28572	3	1	2	T	h.ens90	14+:101995276-101995300|101997034-101997037	CDS	KQFEKQVEL		100	1	CDS	1	CDS	h.ens90	4.18e-05	1.43e-05	7.73	409190	ENSG00000197102	DYNC1H1	14+:101964643-101964947|101975711-101975799|101979318-101979492|101979718-101979974|101980363-101980550|101983018-101983290|101983381-101983609|101985686-101986763|101987452-101987632|101988702-101988852|101991526-101991673|101994183-101994324|101994672-101994849|101994985-101995096|101995180-101995300|101997034-101997274|101999988-102000144|102000285-102000399|102000953-102001064|102001144-10200…	ATG	ATC	10527	42	3457	3540	13941	10374	KRKI
GM11930	1	2020-08-28_Fusion_23057.raw	F1:15928	RQLVDAQAV	F1:6785	9	59	59	9	500.284	2	24.24	998.551	2.2	25 26 41 54 70 59 69 98 97	RQLVDAQAV	HCD	F1:6785-F1:15928	1	1	0	T	h.ens90	15+:73998231-73998258	CDS	RQIVDAQAV		100	2	CDS	1	CDS	h.ens90	0.000133	3.37e-05	7.64	115380	ENSG00000140464	PML	15+:73994674-73994941|73998003-73998476|74022827-74023408|74024856-74024927|74032571-74032715|74033155-74033414|74034477-74034530|74042988-74043180	ATG	GTG	1647	34	505	357	2649	2265	LSVY
GM11930	1	2020-08-28_Fusion_23057.raw	F1:13398	KSLLQERV	F1:6788	8	94	94	8	486.796	2	24.26	971.576	0.5	100 98 99 97 89 94 87 95	KSLLQERV	HCD	F1:6788-F1:13398	1	8	0	T	h.ens90	2+:216126025-216126031|216127535-216127553	CDS	KSILQERV		100	2	CDS	1	CDS	h.ens90	1.25e-06	8.71e-07	6.5	503570	ENSG00000079246	XRCC5	2+:216107531-216107532|216107652-216107698|216109090-216109457|216113015-216113129|216116658-216116842|216117745-216117794|216119042-216119165|216122061-216122253|216125916-216126031|216127535-216127674|216130874-216130987|216132324-216132387|216137087-216137225|216138088-216138179|216141185-216141319|216148082-216148276|216160067-216160161|216161978-216162048|216190224-216190334|216192638-216192…	ATG	CTG	1566	53	460	792	2199	1383	IAAY
GM11930	1	2020-08-28_Fusion_23057.raw	F1:17382	RQGANLNEL	F1:6763	9	70	70	9	507.77	2	24.26	1013.53	-0.7	82 32 36 45 59 82 96 99 100	RQGANLNEL	HCD	F1:6763-F1:17382	1	1	0	T	h.ens90	2+:70088631-70088658	CDS	RQGANINEI		100	2	CDS	1	CDS	h.ens90	4.61e-05	1.55e-05	5.69	9381300	ENSG00000169564	PCBP1	2+:70087698-70088814	ATG	ATC	321	46	51	888	1071	156	CIIG
GM11930	1	2020-08-28_Fusion_23057.raw	F1:7299	TQTVLHTV	F1:6762	8	52	52	8	449.753	2	24.26	897.492	-0.4	15 16 57 34 88 55 63 94	TQTVLHTV	HCD	F1:6762-F1:7299	3	5	9	T	h.ens90	17+:18491272-18491296	CDS	TQTVIHTV		100	3	CDS	3	CDS	h.ens90	3.89e-05	1.3e-05	7.92	986720	ENSG00000171916	LGALS9C	17+:18476785-18476893|18483874-18483966|18485933-18486135|18487646-18487757|18490732-18490768|18491272-18491323|18491947-18491989|18492456-18492545|18494220-18494299	ATG	GTG	405	48	78	576	1071	471	SFFQ
GM11930	1	2020-08-28_Fusion_23057.raw	F1:14426	RVLKLQQV	F1:6801	8	53	53	8	492.321	2	24.26	982.629	-0.7	43 42 65 62 58 38 40 80	RVLKLQQV	HCD	F1:6801-F1:14426	1	3	0	T	h.ens90	3-:52628899-52628923	CDS	RVLKLQQV		100	1	CDS	1	CDS	h.ens90	3.65e-05	1.24e-05	7.36	269050	ENSG00000163939	PBRM1	3-:52548062-52548235|52550420-52550637|52550746-52550817|52554723-52554879|52561766-52561968|52563363-52563493|52564049-52564233|52576540-52576698|52579053-52579199|52586424-52586688|52587352-52587435|52589069-52589255|52603520-52603732|52609312-52609955|52615350-52615456|52617261-52617538|52627272-52627370|52628893-52629035|52634601-52634815|52641953-52642045|52643247-52643343|52644703-52644789|…	ATG	ATC	3387	17	1103	1413	4749	3312	AIYK
GM11930	1	2020-08-28_Fusion_23057.raw	F1:25784	KYQEVTNNL	F1:6770	9	80	80	9	554.786	2	24.28	1107.56	0.7	53 47 59 87 93 98 95 95 99	KYQEVTNNL	HCD	F1:6770-F1:25784	1	1	0	T	h.ens90	11+:34071912-34071939	CDS	KYQEVTNNL		100	4	CDS	1	CDS	h.ens90	1.68e-05	6.61e-06	7.56	6641800	ENSG00000135387	CAPRIN1	11+:34052210-34052636|34071725-34071788|34071900-34071987|34076235-34076474|34076559-34076642|34079627-34079765|34082824-34082877|34082954-34083041|34086063-34086219|34086304-34086413|34089394-34089456|34090178-34090289|34090528-34090678|34091905-34092056|34096478-34096673|34097195-34097296|34097697-34097761|34099302-34099367	ATG	CTG	1887	16	603	291	2130	1812	DAVS
GM11930	1	2020-08-28_Fusion_23057.raw	F1:20689	YVHM(+15.99)VTHF	F1:6799	8	99	99	8	525.247	2	24.31	1048.48	-0.6	98 99 100 100 99 100 99 99	YVHM(+15.99)VTHF	HCD	F1:6799-F1:20689	1	1	0	T	h.ens90	12+:49753051-49753075	CDS	YVHMVTHF		100	2	CDS	1	CDS	h.ens90	5.98e-07	5.29e-07	9.6	1250800	ENSG00000139644	TMBIM6	12+:49742082-49742280|49752463-49752549|49752972-49753081|49755634-49755755|49758226-49758275|49758382-49758480|49758682-49758762|49759220-49759321|49761703-49761779|49762872-49762896	ATG	GTG	603	8	184	309	888	555	AAGA
GM11930	1	2020-08-28_Fusion_23057.raw	F1:22887	RLYESHVGL	F1:6789	9	80	80	9	537.291	2	24.31	1072.57	0.7	37 41 62 91 99 100 100 99 98	RLYESHVGL	HCD	F1:6789-F1:22887	2	1	8	T	h.ens90	3-:81648928-81648955	CDS	RIYESHVGI		100	2	CDS	1	CDS	h.ens90	1.68e-05	6.61e-06	8.22	11502000	ENSG00000114480	GBE1	3-:81490406-81490463|81499109-81499227|81535194-81535325|81536910-81537095|81577924-81578096|81581164-81581275|81586091-81586190|81591036-81591164|81593907-81594023|81642780-81642990|81646391-81646482|81648855-81648991|81649795-81649921|81670837-81670953|81705443-81705613|81761374-81761583	ATG	GTG	2097	193	496	591	2109	1491	PRSL
GM11930	1	2020-08-28_Fusion_23057.raw	F1:26684	AYVHM(+15.99)VTHF	F1:6812	9	97	97	9	560.766	2	24.31	1119.52	0.5	89 97 100 100 100 99 100 98 99	AYVHM(+15.99)VTHF	HCD	F1:6812-F1:26684	1	1	0	T	h.ens90	12+:49753048-49753075	CDS	AYVHMVTHF		100	4	CDS	1	CDS	h.ens90	0	0	11.58	14033000	ENSG00000139644	TMBIM6	12+:49742082-49742280|49752463-49752549|49752972-49753081|49755634-49755755|49758226-49758275|49758382-49758480|49758682-49758762|49759220-49759321|49761703-49761779|49762872-49762896	ATG	GTG	603	7	184	306	888	555	AAAG
GM11930	1	2020-08-28_Fusion_23057.raw	F1:7305	RQSPAQVL	F1:6852	8	59	59	8	449.759	2	24.37	897.503	-0.5	17 20 42 67 72 62 96 96	RQSPAQVL	HCD	F1:6852-F1:7305	5	2	7	T	h.ens90	14-:70593373-70593378|70596610-70596629	CDS	RQSPAQVI		100	2	CDS	1	CDS	h.ens90	2.51e-05	9.06e-06	5.4	328900	ENSG00000259115	AL357153.3	14-:70584093-70584130|70584816-70584943|70585755-70585783|70591265-70591381|70592879-70592988|70593295-70593378|70596610-70596702|70597617-70597777|70600615-70600688	ATG	ATC	588	23	164	255	774	495	RKQQ
GM11930	1	2020-08-28_Fusion_23057.raw	F1:11175	ALAPSTM(+15.99)KL	F1:6835	9	97	97	9	474.265	2	24.37	946.516	0.5	87 94 100 100 100 100 100 99 99	ALAPSTM(+15.99)KL	HCD	F1:6835-F1:11175	3	17	1	T	h.ens90	17-:81510929-81510956	CDS	ALAPSTMKI		100	12	CDS	6	CDS	h.ens90	0	0	10.53	1411800	ENSG00000184009	ACTG1	17-:81510689-81510833|81510926-81511108|81511187-81511626|81511902-81512142|81512231-81512360|81512605-81512788	ATG	ATC	192	6	48	954	1128	147	KEIT
GM11930	1	2020-08-28_Fusion_23057.raw	F1:17749	KLM(+15.99)KLAANL	F1:6853	9	80	80	9	509.31	2	24.37	1016.61	0.2	70 79 78 77 74 79 83 91 94	KLM(+15.99)KLAANL	HCD	F1:6853-F1:17749	1	1	0	T	h.ens90	16+:69340197-69340224	CDS	KIMKLAANI		100	1	CDS	1	CDS	h.ens90	1.68e-05	6.61e-06	10.13	272030	ENSG00000132603	NIP7	16+:69339430-69339885|69340005-69340092|69340193-69340332|69341179-69341320|69341532-69341652	ATG	GTG	510	38	122	147	543	369	PFSE
GM11930	1	2020-08-28_Fusion_23057.raw	F1:14091	SAFRHSYL	F1:6862	8	67	67	8	490.751	2	24.37	979.487	-0.2	45 43 81 34 40 94 99 100	SAFRHSYL	HCD	F1:6862-F1:14091	1	2	0	T	h.ens90	3-:49807792-49807816	CDS	SAFRHSYL		100	1	CDS	1	CDS	h.ens90	1.46e-05	5.7e-06	8.6	106740	ENSG00000182179	UBA7	3-:49805307-49805437|49805896-49805997|49806072-49806165|49807735-49807927|49808019-49808112|49808385-49808468|49808975-49809159|49809389-49809464|49809541-49809725|49809814-49809879|49809977-49810183|49810262-49810428|49810516-49810672|49810751-49810832|49810983-49811091|49811272-49811455|49811869-49812016|49812108-49812206|49812407-49812543|49812647-49812738|49813061-49813168|49813248-49813383|…	ATG	GTG	621	72	126	2634	3039	381	PRPR
GM11930	1	2020-08-28_Fusion_23057.raw	F1:17168	SLANETHQL	F1:6866	9	91	91	9	506.757	2	24.39	1011.5	0.6	68 82 99 96 97 98 95 94 98	SLANETHQL	HCD	F1:6866-F1:17168	1	2	0	T	h.ens90	4-:2747759-2747786	CDS	SLANETHQL		100	2	CDS	1	CDS	h.ens90	3.55e-06	1.2e-06	7.14	462780	ENSG00000168884	TNIP2	4-:2742256-2742520|2744386-2744506|2744696-2744945|2745445-2745535|2747654-2747945|2755948-2756329	ATG	CTG	903	16	275	435	1290	828	VLCR
GM11930	1	2020-08-28_Fusion_23057.raw	F1:20035	RVANQDLQV	F1:6867	9	58	58	9	521.786	2	24.39	1041.56	0.2	44 37 49 46 38 56 66 89 97	RVANQDLQV	HCD	F1:6867-F1:20035	1	1	0	T	h.ens90	5+:169594399-169594426	CDS	RVANQDLQV		100	1	CDS	1	CDS	h.ens90	0.000146	3.59e-05	6.65	643240	ENSG00000040275	SPDL1	5+:169588401-169588575|169591047-169591224|169593353-169593548|169594144-169594294|169594393-169594492|169594570-169594681|169596560-169596701|169598475-169598579|169598971-169599159|169601279-169601625|169604059-169604207	ATG	ATG	1215	28	367	687	1818	1104	I*KA
GM11930	1	2020-08-28_Fusion_23057.raw	F1:22966	RYASLNTHL	F1:6873	9	62	62	9	537.789	2	24.39	1073.56	2.1	21 18 26 52 68 89 98 94 97	RYASLNTHL	HCD	F1:6873-F1:22966	2	2	1	T	h.ens90	17-:82253022-82253049	CDS	RYASINTHL		100	4	CDS	2	CDS	h.ens90	9.94e-05	2.76e-05	7.26	1762600	ENSG00000141551	CSNK1D	17-:82244780-82244831|82248874-82249014|82249430-82249602|82251378-82251527|82252433-82252604|82253015-82253244|82255428-82255577|82265685-82265796|82273305-82273729	ATG	ACG	843	42	229	531	1248	690	TGTA
GM11930	1	2020-08-28_Fusion_23057.raw	F1:10520	AQAKPALKL	F1:6889	9	51	51	9	470.303	2	24.41	938.591	0.2	34 32 59 60 34 34 42 77 90	AQAKPALKL	HCD	F1:6889-F1:10520	1	1	0	T	h.ens90	5+:150375903-150375909|150376081-150376102	CDS	AQAKPALKI		100	1	CDS	1	CDS	h.ens90	0.000288	5.5e-05	4.87	55884	ENSG00000070814	TCOF1	5+:150357674-150357854|150361155-150361211|150364112-150364252|150367843-150367917|150368715-150368902|150369528-150369602|150372005-150372236|150374173-150374386|150374616-150374811|150374953-150375163|150375338-150375554|150375720-150375909|150376081-150376330|150376422-150376620|150378904-150379042|150379228-150379408|150379531-150379732|150387901-150388088|150389886-150390023|150391543-150391…	ATG	ATG	2589	3	850	1887	4467	2553	AMTA
GM11930	1	2020-08-28_Fusion_23057.raw	F1:12471	GQM(+15.99)DPSAQL	F1:6869	9	64	64	9	481.716	2	24.41	961.418	0.1	15 20 44 96 69 72 75 94 99	GQM(+15.99)DPSAQL	HCD	F1:6869-F1:12471	2	1	3	T	h.ens90	7-:1470618-1470645	CDS	GQMDPSAQI		100	3	CDS	1	CDS	h.ens90	8.21e-05	2.4e-05	8.43	845940	ENSG00000164880	INTS1	7-:1470576-1470692|1470845-1470955|1471132-1471224|1471570-1471641|1472272-1472386|1473071-1473184|1473565-1473693|1474167-1474360|1474704-1474838|1475947-1476071|1476228-1476455|1476569-1476657|1476793-1476918|1477549-1477673|1477752-1477936|1478365-1478506|1478725-1478885|1479429-1479684|1480316-1480441|1480834-1480933|1481341-1481488|1482545-1482707|1483741-1483853|1484002-1484170|1485097-1485…	ATG	ATG	75	2	13	6504	6573	42	VGMY
GM11930	1	2020-08-28_Fusion_23057.raw	F1:23433	RQHLQEVGL	F1:6876	9	77	77	9	540.302	2	24.41	1078.59	0.5	48 46 53 83 78 96 99 98 99	RQHLQEVGL	HCD	F1:6876-F1:23433	1	1	0	T	h.ens90	11-:61302702-61302729	CDS	RQHLQEVGL		100	2	CDS	1	CDS	h.ens90	2.29e-05	8.75e-06	7.56	507560	ENSG00000167986	DDB1	11-:61300135-61300219|61300808-61300932|61302256-61302359|61302581-61302751|61303045-61303155|61303864-61304035|61308982-61309077|61309795-61309960|61310294-61310418|61311783-61311895|61311988-61312084|61313498-61313706|61313861-61313969|61314046-61314210|61314307-61314486|61316284-61316393|61316491-61316567|61321594-61321697|61322295-61322412|61323010-61323094|61323978-61324137|61325610-61325708…	ATG	GTG	564	35	143	2964	3423	432	TDEE
GM11930	1	2020-08-28_Fusion_23057.raw	F1:9819	TQLRSVQV	F1:6864	8	49	49	8	465.772	2	24.45	929.529	-0.4	16 19 52 48 56 59 54 93	TQLRSVQV	HCD	F1:6864-F1:9819	4	3	4	T	h.ens90	6+:106558590-106558614	CDS	TQIRSVQV		100	1	CDS	1	CDS	h.ens90	4.73e-05	1.51e-05	6.18	288760	ENSG00000112297	CRYBG1	6+:106360809-106361081|106451693-106451832|106511429-106513039|106519130-106521453|106525132-106525180|106525267-106525386|106527304-106527470|106530175-106530315|106539402-106539529|106541585-106541621|106543439-106543597|106544570-106544697|106544787-106544933|106551851-106551978|106552183-106552216|106553454-106553567|106555767-106555897|106558485-106558625|106560802-106560926|106561341-106561…	ATG	CTG	732	52	183	4596	5172	552	LGFN
GM11930	1	2020-08-28_Fusion_23057.raw	F1:10504	KTSKLYSL	F1:6880	8	75	75	8	470.279	2	24.45	938.544	0.1	96 96 85 33 31 62 98 99	KTSKLYSL	HCD	F1:6880-F1:10504	4	13	9	T	h.ens90	15+:81300272-81300296	CDS	KTSKLYSI		100	2	CDS	1	CDS	h.ens90	7.69e-06	3.4e-06	6.18	330940	ENSG00000172349	IL16	15+:81197133-81197137|81225298-81225711|81259771-81259880|81265658-81265801|81269537-81269648|81273089-81273204|81278816-81278890|81279557-81279774|81282638-81282756|81285697-81285830|81290452-81290540|81292555-81293037|81296927-81297078|81299379-81300475|81301343-81301512|81303548-81303650|81305907-81306166|81306422-81306545|81308604-81308798	ATG	ACG	1122	24	341	2946	3999	1029	LLDE
GM11930	1	2020-08-28_Fusion_23057.raw	F1:12062	VLKSSEPVV	F1:6865	9	71	71	9	479.284	2	24.47	956.554	0.1	74 70 69 43 32 62 98 100 100	VLKSSEPVV	HCD	F1:6865-F1:12062	1	1	0	T	h.ens90	21+:33549996-33550023	CDS	VLKSSEPVV		100	2	CDS	1	CDS	h.ens90	4.18e-05	1.43e-05	8.35	324790	ENSG00000159140	SON	21+:33543074-33543169|33546212-33546379|33549475-33555391|33557155-33557316|33559229-33559376|33559586-33559775|33567156-33567267|33568970-33569087|33573307-33573455|33575595-33575667|33575777-33575893|33576364-33576424	ATG	GTG	6570	18	2162	765	7281	6489	TTTL
GM11930	1	2020-08-28_Fusion_23057.raw	F1:14005	AQFKGTQSL	F1:6877	9	48	48	9	490.265	2	24.48	978.513	1.5	42 30 49 40 0 0 75 99 99	AQFKGTQSL	HCD	F1:6877-F1:14005	9	1	10	T	h.ens90	3-:56641435-56641462	CDS	AQFKGTQSL		100	1	CDS	1	CDS	h.ens90	0.000388	6.5e-05	7.28	2102600	ENSG00000163946	FAM208A	3-:56623787-56623843|56624478-56624643|56624827-56625006|56627036-56627145|56627581-56627741|56628491-56628614|56633043-56633966|56638705-56638765|56639985-56640130|56641348-56641752|56646521-56647223|56648821-56648893|56648984-56649057|56660730-56660834|56660913-56661017|56662384-56662490|56663540-56663572|56666259-56666384|56668396-56668558|56669699-56669791|56670072-56670145|56671599-56671692|…	ATG	CTG	2379	115	668	2505	4539	2007	KVEN
GM11930	1	2020-08-28_Fusion_23057.raw	F1:6191	KLGLVQKV	F1:6915	8	47	47	8	442.8	2	24.48	883.585	0.5	89 47 0 0 44 44 80 76	KLGLVQKV	HCD	F1:6915-F1:6191	4	3	10	T	h.ens90	15+:63553748-63553772	CDS	KLGLVQKV		100	2	CDS	1	CDS	h.ens90	5.42e-05	1.66e-05	7.98	26395	ENSG00000140455	USP3	15+:63504610-63504830|63532646-63532707|63537024-63537156|63553714-63553798|63556666-63556748|63558105-63558188|63559856-63559970|63562894-63563008|63570432-63570579|63574045-63574152|63574322-63574403|63588304-63588423|63588701-63588815|63588943-63589011|63590660-63590826	ATG	GTG	1308	21	406	318	1563	1221	VNDT
GM11930	1	2020-08-28_Fusion_23057.raw	F1:19108	GQSFSEQHL	F1:6927	9	80	80	9	516.742	2	24.48	1031.47	1.5	29 45 94 98 88 94 90 89 97	GQSFSEQHL	HCD	F1:6927-F1:19108	2	1	5	T	h.ens90	6-:35869566-35869593	CDS	GQSFSEQHI		100	1	CDS	1	CDS	h.ens90	1.68e-05	6.61e-06	7.95	331750	ENSG00000096063	SRPK1	6-:35835303-35835488|35838336-35838429|35842534-35842604|35857260-35857368|35869009-35869110|35869481-35869901|35870280-35870494|35870933-35870959|35872562-35872728|35874232-35874339|35886723-35886811|35888023-35888111|35888814-35888923|35890894-35891013|35920467-35920730	ATG	GTG	696	9	213	1299	1968	642	SSTV
GM11930	1	2020-08-28_Fusion_23057.raw	F1:3996	GQGPERLV	F1:6942	8	55	55	8	428.238	2	24.51	854.461	1.3	0 0 98 97 95 35 32 83	GQGPERLV	HCD	F1:6942-F1:3996	8	1	13	T	h.ens90	17-:35135427-35135451	CDS	GQGPERLV		100	1	CDS	1	CDS	h.ens90	3.22e-05	1.12e-05	6.35	224010	ENSG00000073536	NLE1	17-:35132436-35132449|35133170-35133241|35133338-35133498|35135248-35135451|35136168-35136215|35136361-35136497|35137000-35137193|35137542-35137640|35137813-35137890|35139234-35139314|35139848-35140066|35141978-35142122|35142257-35142314	ATG	GTG	582	45	140	1011	1458	423	CLP*
GM11930	1	2020-08-28_Fusion_23057.raw	F1:20351	SQAELEQKL	F1:6908	9	93	93	9	523.28	2	24.51	1044.55	1	69 82 100 100 100 100 97 95 98	SQAELEQKL	HCD	F1:6908-F1:20351	1	1	0	T	h.ens90	3-:50332094-50332121	CDS	SQAEIEQKI		100	2	CDS	1	CDS	h.ens90	2.03e-06	5.73e-07	7.72	4833600	ENSG00000068028	RASSF1	3-:50330580-50330727|50331333-50331449|50331558-50331856|50332049-50332154|50337172-50337400	ATG	GTG	783	50	201	402	1035	606	TPDL
GM11930	1	2020-08-28_Fusion_23057.raw	F1:21127	M(+15.99)QLRLHQL	F1:6897	8	87	87	8	527.796	2	24.51	1053.58	1.3	65 69 96 90 95 98 91 95	M(+15.99)QLRLHQL	HCD	F1:6897-F1:21127	1	7	0	T	h.ens90	9+:33030495-33030519	CDS	MQIRIHQI		100	2	CDS	1	CDS	h.ens90	2.6e-06	1.48e-06	8.88	2711600	ENSG00000086061	DNAJA1	9+:33026481-33026616|33026812-33026990|33029884-33029989|33030439-33030667|33034215-33034330|33036573-33036689|33037014-33037115|33038684-33038903	ATG	ATG	723	0	232	471	1194	699	RGTG
GM11930	1	2020-08-28_Fusion_23057.raw	F1:11280	HQAGPVLKV	F1:6931	9	73	73	9	474.786	2	24.52	947.555	1.6	38 45 75 67 59 82 99 97 97	HQAGPVLKV	HCD	F1:6931-F1:11280	1	2	0	T	h.ens90	11+:114400761-114400767|114401697-114401718	CDS	HQAGPVIKV		100	3	CDS	1	CDS	h.ens90	3.43e-05	1.22e-05	4.89	1684300	ENSG00000255663	AP002373.1	11+:114400653-114400767|114401697-114401949	ATG	GTG	348	30	76	90	804	687	FELF
GM11930	1	2020-08-28_Fusion_23057.raw	F1:17367	AQYDGAYKV	F1:6938	9	72	72	9	507.749	2	24.52	1013.48	1.1	44 46 95 96 41 49 93 92 95	AQYDGAYKV	HCD	F1:6938-F1:17367	3	2	14	T	h.ens90	3-:58431790-58431793|58431876-58431900	CDS	AQYDGAYKV		100	2	CDS	1	CDS	h.ens90	3.79e-05	1.33e-05	6.76	305630	ENSG00000168291	PDHB	3-:58428033-58428179|58428472-58428614|58429707-58429799|58430127-58430238|58430656-58430942|58431592-58431628|58431730-58431793|58431876-58431984|58433630-58433822	ATG	CTG	954	18	290	180	1080	873	GEEV
GM11930	1	2020-08-28_Fusion_23057.raw	F1:18022	KLLGSM(+15.99)EQV	F1:6919	9	83	83	9	510.774	2	24.52	1019.53	1.6	62 78 90 79 79 85 90 91 96	KLLGSM(+15.99)EQV	HCD	F1:6919-F1:18022	1	4	0	T	h.ens90	11-:77941233-77941251|77955941-77955950	CDS	KLLGSMEQV		100	2	CDS	1	CDS	h.ens90	1.21e-05	4.8e-06	11.61	627440	ENSG00000149262	INTS4	11-:77878948-77879127|77883831-77883952|77891318-77891462|77891680-77891840|77894289-77894349|77901420-77901551|77903539-77903620|77907716-77907810|77918820-77918978|77921339-77921473|77922355-77922471|77924749-77924892|77928341-77928547|77938650-77938825|77941179-77941251|77955941-77956062|77958745-77958834|77960340-77960391|77960952-77961138|77978995-77979102|77981458-77981576|77991107-77991299…	ATG	GTG	2025	14	651	909	2892	1956	VQAA
GM11930	1	2020-08-28_Fusion_23057.raw	F1:13502	ALSKVHFTA	F1:6951	9	86	86	9	487.277	2	24.54	972.539	0.8	72 76 96 95 97 96 87 76 84	ALSKVHFTA	HCD	F1:6951-F1:13502	1	1	0	T	h.ens90	7+:128074597-128074624	CDS	ALSKVHFTA		100	2	CDS	1	CDS	h.ens90	8.31e-06	3.25e-06	7.48	101620	ENSG00000197157	SND1	7+:127652181-127652451|127686612-127686762|127694827-127694948|127698874-127698953|127701162-127701323|127702434-127702526|127703164-127703323|127704838-127704945|127707556-127707647|127721286-127721400|127807483-127807573|127844323-127844424|127887901-127888012|127904746-127904819|127929187-127929329|127990946-127991056|128074501-128074690|128081359-128081501|128084723-128084847|128085710-128085…	ATG	GTG	933	25	276	1875	2733	831	LVEH
GM11930	1	2020-08-28_Fusion_23057.raw	F1:8455	VQNGKVLGV	F1:6954	9	71	71	9	457.278	2	24.56	912.539	1.6	36 30 84 45 60 88 99 99 99	VQNGKVLGV	HCD	F1:6954-F1:8455	1	2	0	T	h.ens90	10-:5773856-5773883	CDS	VQNGKVIGV		100	1	CDS	1	CDS	h.ens90	4.18e-05	1.43e-05	6.56	461740	ENSG00000057608	GDI2	10-:5766005-5766152|5766240-5766295|5766493-5766638|5768212-5768384|5773841-5773941|5785141-5785273|5785851-5786050|5794884-5795019|5796762-5796862|5800597-5800705|5813213-5813549	ATG	ATC	591	10	177	777	1338	534	EEII
GM11930	1	2020-08-28_Fusion_23057.raw	F1:14364	ALPDQGLAKA	F1:6975	10	76	76	10	492.28	2	24.59	982.545	0.3	80 84 98 99 0 80 87 96 63 76	ALPDQGLAKA	HCD	F1:6975-F1:14364	5	2	10	T	h.ens90	X+:70150285-70150315	CDS	ALPDQGIAKA		100	1	CDS	1	CDS	h.ens90	1.07e-05	3.33e-06	7.46	162740	ENSG00000089289	IGBP1	X+:70133908-70134135|70134522-70134816|70146632-70146828|70148760-70148840|70150209-70150322|70165832-70165981	ATG	GTG	228	14	51	834	1020	156	RKYG
GM11930	1	2020-08-28_Fusion_23057.raw	F1:16666	RQLYSKVL	F1:6970	8	55	55	8	503.806	2	24.59	1005.6	0.8	16 14 20 34 69 91 97 100	RQLYSKVL	HCD	F1:6970-F1:16666	2	6	1	T	h.ens90	2+:231153575-231153599	CDS	RQLYSKVI		100	1	CDS	1	CDS	h.ens90	3.22e-05	1.12e-05	7.8	88667	ENSG00000173692	PSMD1	2+:231056950-231057041|231061266-231061310|231062247-231062321|231062505-231062675|231066905-231067111|231070024-231070168|231072188-231072415|231075510-231075571|231077033-231077162|231078658-231078747|231079535-231079614|231080140-231080314|231082882-231082994|231083566-231083763|231085018-231085114|231087116-231087181|231138735-231138850|231146239-231146356|231153563-231153666|231161339-231161…	ATG	GTG	687	15	205	2127	2862	711	VNQF
GM11930	1	2020-08-28_Fusion_23057.raw	F1:10641	RQAAAKLAL	F1:6981	9	59	59	9	471.298	2	24.63	940.582	-1.1	25 23 29 38 59 76 85 98 99	RQAAAKLAL	HCD	F1:6981-F1:10641	4	1	7	T	h.ens90	19+:19498547-19498574	CDS	RQAAAKLAL		100	1	CDS	1	CDS	h.ens90	0.000133	3.37e-05	6.34	72991	ENSG00000167491	GATAD2A	19+:19385868-19386138|19465339-19465614|19492305-19492438|19492580-19492712|19494293-19494383|19495753-19495885|19496051-19496219|19498442-19498722|19501120-19501416|19501968-19502043|19502330-19502526|19505343-19505474	ATG	GTG	1173	100	281	1029	1905	849	SPAS
GM11930	1	2020-08-28_Fusion_23057.raw	F1:11337	KQM(+15.99)LVSEV	F1:6991	8	73	73	8	475.254	2	24.63	948.495	-0.8	37 30 55 80 93 96 99 99	KQM(+15.99)LVSEV	HCD	F1:6991-F1:11337	1	2	0	T	h.ens90	1-:211674441-211674465	CDS	KQMLVSEV		100	1	CDS	1	CDS	h.ens90	9.08e-06	3.88e-06	10.06	224510	ENSG00000117650	NEK2	1-:211658656-211658712|211667105-211667231|211669112-211669332|211670280-211670407|211671201-211671284|211673482-211673723|211674295-211674513|211675383-211675629	ATG	ATG	1038	5	332	144	1338	1170	TEAE
GM11930	1	2020-08-28_Fusion_23057.raw	F1:19825	GQYDVALKM(+15.99)	F1:6977	9	87	87	9	520.758	2	24.66	1039.5	0.1	35 54 100 100 99 99 100 99 99	GQYDVALKM(+15.99)	HCD	F1:6977-F1:19825	2	1	7	T	h.ens90	X-:101356839-101356866	CDS	GQYDVAIKM		100	3	CDS	1	CDS	h.ens90	7.22e-06	2.79e-06	10.6	1923200	ENSG00000010671	BTK	X-:101349884-101349956|101353193-101353351|101353869-101353988|101354629-101354694|101356051-101356268|101356783-101356955|101357508-101357583|101358309-101358437|101358616-101358696|101359292-101359347|101360087-101360150|101360567-101360755|101362172-101362240|101362560-101362689|101369997-101370079|101371632-101371701|101374535-101374634|101375143-101375314|101390477-101390588	ATG	GTG	1125	137	228	1368	2082	687	GKWR
GM11930	1	2020-08-28_Fusion_23057.raw	F1:22105	KQLSQAYEV	F1:6985	9	68	68	9	533.283	2	24.66	1064.55	0.1	38 35 66 51 46 86 97 99 100	KQLSQAYEV	HCD	F1:6985-F1:22105	1	3	0	T	h.ens90	9+:33026815-33026842	CDS	KQISQAYEV		100	2	CDS	1	CDS	h.ens90	5.6e-05	1.8e-05	7.64	1011600	ENSG00000086061	DNAJA1	9+:33026481-33026616|33026812-33026990|33029884-33029989|33030439-33030667|33034215-33034330|33036573-33036689|33037014-33037115|33038684-33038903	ATG	CTG	1194	45	343	135	1194	1032	LKQF
GM11930	1	2020-08-28_Fusion_23057.raw	F1:18923	KLSRTLLQA	F1:6993	9	62	62	9	515.324	2	24.68	1028.63	-0.4	96 76 34 35 54 70 92 42 60	KLSRTLLQA	HCD	F1:6993-F1:18923	1	2	0	T	h.ens90	15-:61940778-61940794|61941762-61941773	CDS	KLSRTILQA		100	2	CDS	1	CDS	h.ens90	9.94e-05	2.76e-05	7.23	499120	ENSG00000129003	VPS13C	15-:61854456-61854558|61854870-61854954|61856285-61856409|61863439-61863528|61868658-61868773|61869499-61869623|61871988-61872034|61873245-61873409|61874875-61874951|61875731-61875845|61876972-61877054|61878606-61878746|61880608-61880722|61880842-61880954|61881562-61881632|61881746-61881828|61882595-61882736|61884127-61884269|61890164-61890400|61907263-61907390|61908991-61909125|61910176-61910305…	ATG	ATC	5844	8	1930	5442	11262	5793	LTQL
GM11930	1	2020-08-28_Fusion_23057.raw	F1:24122	RQLTEKLTV	F1:7006	9	69	69	9	544.326	2	24.68	1086.64	-1.3	21 23 45 64 88 90 99 99 99	RQLTEKLTV	HCD	F1:7006-F1:24122	4	1	7	T	h.ens90	17-:28585155-28585182	CDS	RQLTEKLTV		100	2	CDS	1	CDS	h.ens90	5.08e-05	1.67e-05	7.77	1200500	ENSG00000258472	AC005726.2	17-:28577698-28577770|28578009-28578090|28578217-28578292|28578372-28578528|28578671-28578752|28579140-28579252|28579364-28579485|28579750-28579837|28580008-28580120|28583510-28583649|28583852-28583986|28584149-28584252|28584332-28584480|28584651-28584745|28585101-28585215|28585318-28585411|28585533-28585653|28585863-28585998|28586089-28586182|28586424-28586499|28591697-28591872|28591981-28593066…	ATG	CTG	1641	15	522	1986	3582	1569	LSRS
GM11930	1	2020-08-28_Fusion_23057.raw	F1:26119	RLLRDPETL	F1:7005	9	70	70	9	556.824	2	24.68	1111.63	-1.9	59 74 81 54 72 58 68 85 85	RLLRDPETL	HCD	F1:7005-F1:26119	1	2	0	T	h.ens90	11+:108227796-108227823	CDS	RLIRDPETI		100	1	CDS	1	CDS	h.ens90	4.61e-05	1.55e-05	8.4	564660	ENSG00000149311	ATM	11+:108227621-108227696|108227775-108227888|108229177-108229323|108235669-108235834|108243952-108244118|108244787-108245026|108246963-108247127|108248932-108249102|108250700-108251072|108251836-108252031|108252816-108252912|108253813-108254039|108256214-108256340|108257480-108257606|108258985-108259075|108267170-108267342|108268409-108268609|108271063-108271146|108271250-108271406|108272531-10827…	ATG	ATC	9171	31	3016	93	9171	9051	EKFK
GM11930	1	2020-08-28_Fusion_23057.raw	F1:30919	LYQRHVYNL	F1:7031	9	75	75	9	603.326	2	24.71	1204.64	1.7	96 89 65 62 59 83 82 59 88	LYQRHVYNL	HCD	F1:7031-F1:30919	1	1	0	T	h.ens90	7-:130173637-130173664	CDS	IYQRHVYNL		100	2	CDS	1	CDS	h.ens90	2.81e-05	1.04e-05	9.06	321460	ENSG00000146842	TMEM209	7-:130166450-130166505|130170399-130170473|130173631-130173729|130173824-130173939|130175511-130175609|130178401-130178527|130181622-130181719|130184183-130184255|130185191-130185367|130192621-130192823|130201849-130202091|130202531-130202663|130203787-130203846|130203973-130204110|130205082-130205151	ATG	ATC	336	58	44	1524	1686	135	HYEL
GM11930	1	2020-08-28_Fusion_23057.raw	F1:15253	KQFESKLL	F1:7028	8	68	68	8	496.793	2	24.71	991.57	0.5	42 27 49 70 75 85 99 98	KQFESKLL	HCD	F1:7028-F1:15253	1	14	0	T	h.ens90	7-:140456653-140456677	CDS	KQFESKII		100	1	CDS	1	CDS	h.ens90	1.35e-05	5.35e-06	7.66	485500	ENSG00000133606	MKRN1	7-:140454516-140454729|140455094-140455233|140455789-140455900|140456651-140456866|140459006-140459233|140459706-140459936|140471882-140472011|140479159-140479350	ATG	ATC	597	36	154	960	1449	465	WRSA
GM11930	1	2020-08-28_Fusion_23057.raw	F1:22976	KM(+15.99)DPLLSRV	F1:7013	9	72	72	9	537.803	2	24.71	1073.59	1	96 98 99 89 89 90 30 19 42	KM(+15.99)DPLLSRV	HCD	F1:7013-F1:22976	3	1	8	T	h.ens90	1+:203307177-203307204	CDS	KMDPIISRV		100	1	CDS	1	CDS	h.ens90	3.79e-05	1.33e-05	9.44	1166100	ENSG00000159388	BTG2	1+:203305588-203305748|203307103-203307438	ATG	ATC	453	64	77	216	477	234	RINH
GM11930	1	2020-08-28_Fusion_23057.raw	F1:21802	RQFKELAAV	F1:7027	9	69	69	9	531.309	2	24.73	1060.6	-0.1	32 34 49 58 75 84 98 99 99	RQFKELAAV	HCD	F1:7027-F1:21802	1	2	0	T	h.ens90	13-:75526603-75526630	CDS	RQFKEIAAV		100	1	CDS	1	CDS	h.ens90	5.08e-05	1.67e-05	7.49	851080	ENSG00000188243	COMMD6	13-:75526588-75526639|75530113-75530266|75537381-75537591	ATG	ACG	72	10	4	255	297	15	QNFY
GM11930	1	2020-08-28_Fusion_23057.raw	F1:27304	RLKNLDEQL	F1:7052	9	60	60	9	564.822	2	24.74	1127.63	-0.1	20 28 35 44 51 81 90 94 97	RLKNLDEQL	HCD	F1:7052-F1:27304	3	3	8	T	h.ens90	16-:58546378-58546405	CDS	RLKNLDEQL		100	2	CDS	1	CDS	h.ens90	0.000121	3.15e-05	8.76	559380	ENSG00000125107	CNOT1	16-:58520957-58521036|58521182-58521317|58523369-58523502|58525178-58525359|58525988-58526138|58528474-58528648|58530245-58530347|58531957-58532075|58532231-58532395|58534146-58534395|58536988-58537220|58537890-58538060|58538157-58538266|58538771-58538914|58539767-58539959|58541500-58541620|58542230-58542335|58542427-58542568|58543606-58543903|58545360-58545491|58546320-58546498|58546671-58546749…	ATG	ATC	3345	45	1060	3921	7131	3183	KDKD
GM11930	1	2020-08-28_Fusion_23057.raw	F1:12204	SSPPPHPQL	F1:7045	9	79	79	9	480.25	2	24.74	958.487	-0.7	80 76 94 93 70 89 61 56 94	SSPPPHPQL	HCD	F1:7045-F1:12204	1	4	0	T	h.ens90	14-:23080212-23080239	CDS	SSPPPHPQL		100	1	CDS	1	CDS	h.ens90	1.87e-05	7.28e-06	7.23	411150	ENSG00000100813	ACIN1	14-:23059147-23059474|23061083-23061184|23061297-23061622|23062167-23062275|23062415-23062523|23062928-23063074|23063435-23063577|23064104-23064257|23064354-23064488|23065965-23066008|23069475-23069617|23078150-23078266|23078819-23079038|23079546-23080809|23081747-23081836|23089981-23090101|23090521-23090633|23093478-23093544|23094974-23095295	ATG	CTG	2946	63	909	1269	4026	2730	TKEA
GM11930	1	2020-08-28_Fusion_23057.raw	F1:20538	SQKDLEQSL	F1:7054	9	33	33	9	524.27	2	24.77	1046.52	0.6	0 0 43 43 20 24 23 76 69	SQKDLEQSL	HCD	F1:7054-F1:20538	5	1	9	T	h.ens90	2+:69818621-69818648	CDS	SQKDIEQSI		100	1	CDS	1	CDS	h.ens90	0.00207	0.000131	6.84	1272300	ENSG00000196975	ANXA4	2+:69781556-69781574|69788053-69788141|69804532-69804627|69806384-69806498|69807905-69807996|69810593-69810673|69812652-69812709|69816100-69816194|69818598-69818694|69819279-69819338|69820698-69820821|69825455-69825515	ATG	GTG	522	69	95	651	966	288	YKRI
GM11930	1	2020-08-28_Fusion_23057.raw	F1:26644	KLLELTQKM(+15.99)	F1:7068	9	94	94	9	560.325	2	24.79	1118.64	-2	87 95 99 96 98 96 91 95 97	KLLELTQKM(+15.99)	HCD	F1:7068-F1:26644	1	1	0	T	h.ens90	1+:222659799-222659801|222659905-222659930	CDS	KLLELTQKM		100	1	CDS	1	CDS	h.ens90	1.31e-06	3.17e-07	11.02	97225	ENSG00000154305	MIA3	1+:222618086-222618243|222621158-222621292|222624767-222624854|222627574-222630389|222632164-222632326|222633103-222633249|222645553-222645685|222648828-222648850|222650291-222650380|222650633-222650711|222650792-222650903|222651976-222652048|222652227-222652332|222653007-222653130|222653227-222653339|222654242-222654298|222654388-222654479|222654654-222654793|222658721-222658823|222659452-222659…	ATG	ATC	999	49	274	4872	5724	825	NLRH
GM11930	1	2020-08-28_Fusion_23057.raw	F1:15150	ALM(+15.99)DEVVKA	F1:7066	9	93	93	9	496.26	2	24.79	990.506	0.5	99 100 100 100 100 100 99 69 77	ALM(+15.99)DEVVKA	HCD	F1:7066-F1:15150	2	2	6	T	h.ens90	X+:78124996-78125023	CDS	ALMDEVVKA		100	2	CDS	1	CDS	h.ens90	2.03e-06	5.73e-07	12.21	527320	ENSG00000102144	PGK1	X+:78104220-78104405|78109866-78109917|78113743-78113899|78114015-78114160|78117311-78117415|78118050-78118170|78122834-78122949|78123194-78123374|78124873-78125051|78125326-78125425|78125789-78125830	ATG	GTG	321	42	55	1059	1254	168	RGTK
GM11930	1	2020-08-28_Fusion_23057.raw	F1:10739	ALKKAELGL	F1:7075	9	75	75	9	471.803	2	24.79	941.591	-0.5	82 83 98 49 22 48 98 98 99	ALKKAELGL	HCD	F1:7075-F1:10739	3	3	10	T	h.ens90	12+:110342254-110342281	CDS	ALKKAEIGI		100	6	CDS	3	CDS	h.ens90	2.81e-05	1.04e-05	7.41	189210	ENSG00000174437	ATP2A2	12+:110281336-110281907|110282603-110282621|110282712-110282795|110292019-110292124|110296598-110296737|110322991-110323072|110326389-110326475|110327552-110328017|110332596-110332685|110333180-110333283|110334011-110334143|110339280-110339403|110339502-110339721|110340658-110340994|110342227-110342448|110343231-110343434|110344885-110344971|110345248-110345382|110346000-110346118|110346200-11034…	ATG	GTG	900	10	280	2124	3129	978	NDAP
GM11930	1	2020-08-28_Fusion_23057.raw	F1:17126	RLQGARVLV	F1:7091	9	61	61	9	506.325	2	24.84	1010.63	0	91 87 74 22 26 35 45 81 91	RLQGARVLV	HCD	F1:7091-F1:17126	2	1	2	T	h.ens90	3-:49813592-49813619	CDS	RIQGARVLV		100	1	CDS	1	CDS	h.ens90	0.000109	2.95e-05	7.65	187120	ENSG00000182179	UBA7	3-:49805307-49805437|49805896-49805997|49806072-49806165|49807735-49807927|49808019-49808112|49808385-49808468|49808975-49809159|49809389-49809464|49809541-49809725|49809814-49809879|49809977-49810183|49810262-49810428|49810516-49810672|49810751-49810832|49810983-49811091|49811272-49811455|49811869-49812016|49812108-49812206|49812407-49812543|49812647-49812738|49813061-49813168|49813248-49813383|…	ATG	ATG	2961	2	975	84	3039	2928	PAMQ
GM11930	1	2020-08-28_Fusion_23057.raw	F1:23772	KLHETLETL	F1:7099	9	65	65	9	542.306	2	24.84	1082.6	0	42 43 35 74 64 63 71 95 98	KLHETLETL	HCD	F1:7099-F1:23772	1	1	0	T	h.ens90	12+:50094569-50094572|50096849-50096873	CDS	KIHETIETI		100	1	CDS	1	CDS	h.ens90	7.46e-05	2.24e-05	8.55	335300	ENSG00000066117	SMARCD1	12+:50084973-50085546|50086160-50086348|50086620-50086663|50086755-50086878|50087362-50087485|50088520-50088637|50089883-50089985|50090240-50090402|50090492-50090590|50094436-50094572|50096849-50096972|50098713-50098815|50098946-50099000	ATG	CTG	339	19	84	1266	1548	255	TLDN
GM11930	1	2020-08-28_Fusion_23057.raw	F1:10665	AQGKVKLVV	F1:7113	9	72	72	9	471.311	2	24.89	940.607	0.6	48 38 52 63 92 77 87 99 100	AQGKVKLVV	HCD	F1:7113-F1:10665	2	1	2	T	h.ens90	11-:27498729-27498756	CDS	AQGKVKLVV		100	1	CDS	1	CDS	h.ens90	3.79e-05	1.33e-05	6.2	517940	ENSG00000148943	LIN7C	11-:27498648-27498804|27499358-27499568|27501494-27501566|27501801-27501920|27506715-27506773	ATG	CTG	273	55	26	486	594	81	LLKA
GM11930	1	2020-08-28_Fusion_23057.raw	F1:18395	HLTDQALKV	F1:7140	9	86	86	9	512.794	2	24.92	1023.57	1.8	95 98 96 72 49 76 94 97 98	HLTDQALKV	HCD	F1:7140-F1:18395	2	1	0	T	h.ens90	2+:73448585-73448612	CDS	HLTDQALKV		100	2	CDS	1	CDS	h.ens90	8.31e-06	3.25e-06	7	184770	ENSG00000116127	ALMS1	2+:73385757-73386192|73408621-73408747|73419122-73419318|73422856-73422974|73424429-73424902|73426452-73426553|73432197-73432291|73447959-73454067|73455161-73455295|73489633-73491498|73519774-73520016|73534823-73534949|73550266-73550437|73557219-73557354|73558971-73559142|73572261-73573424|73599400-73599521|73600677-73600881|73601194-73601436|73602184-73602368|73603240-73603304|73608474-73608574|…	ATG	ACG	10668	73	3473	2058	12507	10422	LPDG
GM11930	1	2020-08-28_Fusion_23057.raw	F1:19690	KLTTVLQHV	F1:7104	9	99	99	9	519.819	2	24.92	1037.62	0.3	100 100 100 100 100 100 99 98 100	KLTTVLQHV	HCD	F1:7104-F1:19690	1	1	0	T	h.ens90	5+:69208326-69208353	CDS	KITTVIQHV		100	1	CDS	1	CDS	h.ens90	0	0	9.31	1092900	ENSG00000153044	CENPH	5+:69189547-69189768|69191794-69191850|69194646-69194695|69195716-69195791|69197052-69197109|69202505-69202569|69202918-69202970|69208195-69208359|69209706-69209799	ATG	ATG	135	3	32	618	744	99	QMEI
GM11930	1	2020-08-28_Fusion_23057.raw	F1:20925	KRPVLVKVL	F1:7117	9	45	45	9	526.371	2	24.92	1050.73	-0.6	36 24 19 21 32 53 63 85 79	KRPVLVKVL	HCD	F1:7117-F1:20925	1	1	0	T	h.ens90	1+:159018282-159018309	CDS	KRPVIVKVL		100	1	CDS	1	CDS	h.ens90	0.000528	7.61e-05	8.54	388220	ENSG00000163565	IFI16	1+:159010160-159010161|159014660-159014945|159015871-159015987|159016532-159016700|159018228-159018651|159020340-159020529|159032523-159032691|159045296-159045464|159051678-159052098|159052319-159052350|159053563-159053724|159054820-159054901	ATG	GTG	1704	39	519	603	2190	1560	NVLQ
GM11930	1	2020-08-28_Fusion_23057.raw	F1:5927	YRGPANGF	F1:7122	8	68	68	8	441.217	2	24.92	880.419	-0.1	54 51 66 54 58 67 98 97	YRGPANGF	HCD	F1:7122-F1:5927	1	1	0	T	h.ens90	11+:34096645-34096669	CDS	YRGPANGF		100	1	CDS	1	CDS	h.ens90	1.35e-05	5.35e-06	7.9	156010	ENSG00000135387	CAPRIN1	11+:34052210-34052636|34071725-34071788|34071900-34071987|34076235-34076474|34076559-34076642|34079627-34079765|34082824-34082877|34082954-34083041|34086063-34086219|34086304-34086413|34089394-34089456|34090178-34090289|34090528-34090678|34091905-34092056|34096478-34096673|34097195-34097296|34097697-34097761|34099302-34099367	ATG	ATG	267	3	77	1872	2130	234	LMNG
GM11930	1	2020-08-28_Fusion_23057.raw	F1:22811	RLKDELAEV	F1:7131	9	62	62	9	536.804	2	24.94	1071.59	2	18 26 32 55 69 80 87 98 100	RLKDELAEV	HCD	F1:7131-F1:22811	2	1	4	T	h.ens90	17-:78708234-78708261	CDS	RLKDEIAEV		100	1	CDS	1	CDS	h.ens90	9.94e-05	2.76e-05	8.06	409260	ENSG00000108669	CYTH1	17-:78675937-78675962|78708196-78708261|78709649-78709732|78782201-78782295	ATG	CTG	195	35	20	105	1197	1065	SVL*
GM11930	1	2020-08-28_Fusion_23057.raw	F1:15703	AQAPDLQRV	F1:7118	9	89	89	9	499.276	2	24.94	996.535	1.5	76 79 100 100 99 94 87 82 93	AQAPDLQRV	HCD	F1:7118-F1:15703	2	2	2	T	h.ens90	12-:6563485-6563512	CDS	AQAPDLQRV		100	1	CDS	1	CDS	h.ens90	5.27e-06	1.94e-06	6.75	1538700	ENSG00000111641	NOP2	12-:6556992-6557642|6560097-6560326|6560446-6560569|6560697-6560787|6560930-6561070|6561663-6561804|6561883-6561971|6563080-6563170|6563314-6563514|6563613-6563771|6563890-6563946|6566100-6566324|6566528-6566617|6566776-6566822|6567815-6567922|6568138-6568266	ATG	ATG	1761	4	573	789	2538	1722	TGPH
GM11930	1	2020-08-28_Fusion_23057.raw	F1:29274	KLYQRDLEV	F1:7146	9	86	86	9	582.325	2	24.97	1162.63	0.5	100 100 99 86 51 68 80 97 100	KLYQRDLEV	HCD	F1:7146-F1:29274	1	2	0	T	h.ens90	12+:4546324-4546351	CDS	KLYQRDLEV		100	2	CDS	1	CDS	h.ens90	8.31e-06	3.25e-06	8.95	838110	ENSG00000111247	RAD51AP1	12+:4538891-4538956|4541883-4541933|4543762-4543904|4545781-4545832|4546308-4546418|4548091-4548178|4548686-4548836|4552982-4553147|4556352-4556502|4558856-4558993	ATG	ATG	798	5	251	276	1059	756	ALDD
GM11930	1	2020-08-28_Fusion_23057.raw	F1:12603	LLSGVVTKM(+15.99)	F1:7155	9	76	76	9	482.281	2	24.97	962.547	0.7	94 74 84 38 78 67 68 93 93	LLSGVVTKM(+15.99)	HCD	F1:7155-F1:12603	1	2	0	T	h.ens90	19+:49497585-49497595|49497916-49497933	CDS	ILSGVVTKM		100	1	CDS	1	CDS	h.ens90	2.54e-05	9.54e-06	12.52	186850	ENSG00000142534	RPS11	19+:49496375-49496471|49497193-49497325|49497519-49497595|49497916-49498046|49499511-49499635	ATG	ATC	477	71	78	213	477	237	IRGR
GM11930	1	2020-08-28_Fusion_23057.raw	F1:7850	GQM(+15.99)DAVRL	F1:7135	8	83	83	8	453.229	2	24.99	904.444	0.3	38 57 99 98 93 93 88 96	GQM(+15.99)DAVRL	HCD	F1:7135-F1:7850	3	1	4	T	h.ens90	19-:58552423-58552438|58554044-58554053	CDS	GQMDAVRI		100	1	CDS	1	CDS	h.ens90	3.82e-06	1.97e-06	8.16	1425100	ENSG00000130724	CHMP2A	19-:58552144-58552438|58554044-58554224	ATG	ATG	315	4	92	159	669	486	MAKQ
GM11930	1	2020-08-28_Fusion_23057.raw	F1:19534	LLVKHLTNV	F1:7163	9	96	96	9	518.83	2	24.99	1035.64	1.3	99 99 100 100 86 92 98 97 98	LLVKHLTNV	HCD	F1:7163-F1:19534	1	1	0	T	h.ens90	4+:147965106-147965129|147966679-147966683	CDS	ILVKHLTNV		100	1	CDS	1	CDS	h.ens90	0	0	9.6	656430	ENSG00000071205	ARHGAP10	4+:147732103-147732455|147822726-147822822|147822895-147822957|147847150-147847222|147857552-147857654|147864845-147864956|147866711-147866816|147875020-147875150|147879231-147879338|147881837-147881932|147906637-147906719|147909731-147909777|147913073-147913139|147939824-147939899|147946616-147946704|147955315-147955374|147965023-147965129|147966679-147966839|148023262-148023413|148046891-148047…	ATG	ATG	837	3	266	1533	2361	801	EMLD
GM11930	1	2020-08-28_Fusion_23057.raw	F1:11274	LSSNTSLKV	F1:7166	9	91	91	9	474.772	2	25	947.529	0.4	99 99 97 82 90 88 94 81 92	LSSNTSLKV	HCD	F1:7166-F1:11274	2	2	2	T	h.ens90	9+:70318597-70318624	CDS	ISSNTSLKV		100	1	CDS	1	CDS	h.ens90	3.55e-06	1.2e-06	6.61	247710	ENSG00000198887	SMC5	9+:70258961-70259263|70264303-70264445|70267922-70267975|70277309-70277472|70278490-70278625|70280758-70280899|70282421-70282583|70286199-70286271|70297965-70298221|70300045-70300200|70305246-70305360|70314741-70314836|70315445-70315578|70318513-70318687|70318793-70318963|70323482-70323606|70324020-70324143|70344143-70344269|70346604-70346649|70347065-70347161|70347612-70347717|70347918-70348038|…	ATG	GTG	1578	54	462	1890	3306	1389	SNKV
GM11930	1	2020-08-28_Fusion_23057.raw	F1:25795	HLLERVDQV	F1:7172	9	74	74	9	554.81	2	25.02	1107.6	1.2	99 99 99 98 57 38 46 41 95	HLLERVDQV	HCD	F1:7172-F1:25795	2	1	1	T	h.ens90	14-:50770973-50770992|50771331-50771339	CDS	HLLERVDQV		100	1	CDS	1	CDS	h.ens90	3.1e-05	1.13e-05	9.24	409580	ENSG00000100503	NIN	14-:50723462-50723672|50725952-50726066|50729522-50729723|50735515-50735617|50738139-50738286|50739307-50739487|50741581-50741728|50743415-50743529|50744242-50744365|50747991-50748105|50752517-50752733|50754562-50754632|50754741-50754867|50756491-50758630|50759856-50760359|50761789-50761911|50763825-50763964|50766306-50766396|50766779-50766890|50770387-50770562|50770851-50770992|50771331-50771468…	ATG	ATC	5499	69	1754	1110	6273	5136	AEIR
GM11930	1	2020-08-28_Fusion_23057.raw	F1:5785	HQQSLPAV	F1:7180	8	64	64	8	440.238	2	25.04	878.461	0.5	18 32 47 58 70 95 96 98	HQQSLPAV	HCD	F1:7180-F1:5785	2	2	0	T	h.ens90	7+:128865458-128865482	CDS	HQQSIPAV		100	1	CDS	1	CDS	h.ens90	1.81e-05	6.83e-06	5.03	567390	ENSG00000128524	ATP6V1F	7+:128862904-128863062|128865119-128865203|128865376-128865578	ATG	CTG	144	8	31	324	444	96	ALDA
GM11930	1	2020-08-28_Fusion_23057.raw	F1:17125	RQLLAARAL	F1:7184	9	89	89	9	506.325	2	25.07	1010.63	-0.3	83 74 92 97 93 88 83 96 98	RQLLAARAL	HCD	F1:7184-F1:17125	1	1	0	T	h.ens90	3+:57259936-57259963	CDS	RQILAARAI		100	1	CDS	1	CDS	h.ens90	5.27e-06	1.94e-06	8.44	276090	ENSG00000157500	APPL1	3+:57227736-57227937|57235565-57235664|57237491-57237551|57238044-57238116|57240464-57240552|57242100-57242142|57242855-57242914|57246075-57246222|57247394-57247477|57248192-57248351|57249359-57249548|57252268-57252311|57253681-57253738|57256956-57257051|57257245-57257428|57259027-57259080|57259844-57260019|57260116-57260153|57260627-57260774|57267741-57267792|57268397-57268487|57269540-57269687	ATG	ATG	558	1	175	1575	2130	528	YETM
GM11930	1	2020-08-28_Fusion_23057.raw	F1:13357	FASHVSPEV	F1:7190	9	90	90	9	486.743	2	25.07	971.471	0.2	78 71 85 84 98 100 100 100 100	FASHVSPEV	HCD	F1:7190-F1:13357	1	2	0	T	h.ens90	22-:42831633-42831636|42834241-42834265	CDS	FASHVSPEV		100	2	CDS	1	CDS	h.ens90	4.38e-06	1.56e-06	7.83	1050000	ENSG00000242247	ARFGAP3	22-:42797587-42797605|42799038-42799160|42807072-42807163|42808766-42808890|42810812-42810944|42817141-42817264|42817728-42817857|42822269-42822409|42823655-42823702|42826939-42826999|42831548-42831636|42834241-42834325|42835361-42835493|42840943-42841016|42847513-42847632|42857113-42857251	ATG	GTG	1317	73	356	453	1551	1071	EEDF
GM11930	1	2020-08-28_Fusion_23057.raw	F1:12587	GQQKLYQV	F1:7209	8	70	70	8	482.268	2	25.1	962.519	2.6	14 0 92 76 90 99 97 99	GQQKLYQV	HCD	F1:7209-F1:12587	4	1	11	T	h.ens90	6-:11213457-11213481	CDS	GQQKLYQV		100	2	CDS	1	CDS	h.ens90	1.16e-05	4.72e-06	6.76	3810800	ENSG00000111859	NEDD9	6-:11200322-11200421|11213280-11213727|11305065-11305159|11305991-11306092	ATG	ATG	315	5	91	258	2505	2223	QQTF
GM11930	1	2020-08-28_Fusion_23057.raw	F1:17795	YLDPAQRGV	F1:7211	9	79	79	9	509.771	2	25.1	1017.52	2.3	83 91 100 99 97 87 37 30 90	YLDPAQRGV	HCD	F1:7211-F1:17795	1	1	0	T	h.ens90	16-:636203-636230	CDS	YLDPAQRGV		100	2	CDS	1	CDS	h.ens90	1.87e-05	7.28e-06	8.39	748300	ENSG00000130731	METTL26	16-:635846-636446	ATG	CTG	444	20	118	60	618	531	VLRQ
GM11930	1	2020-08-28_Fusion_23057.raw	F1:16076	RLADKSVLV	F1:7226	9	58	58	9	500.812	2	25.12	999.608	1.5	33 29 22 34 48 79 88 98 96	RLADKSVLV	HCD	F1:7226-F1:16076	4	1	5	T	h.ens90	12+:6517412-6517439	CDS	RLADKSVLV		100	1	CDS	1	CDS	h.ens90	0.000146	3.59e-05	8.03	1190700	ENSG00000010292	NCAPD2	12+:6495083-6495225|6509716-6509792|6510074-6510133|6510628-6510810|6511109-6511252|6514264-6514392|6514463-6514587|6514772-6514920|6516827-6517025|6517364-6517499|6517595-6517683|6517778-6517959|6520985-6521110|6521797-6522037|6522827-6523002|6523261-6523346|6525582-6525716|6526067-6526200|6526286-6526371|6526447-6526615|6526890-6527063|6527776-6527888|6527967-6528091|6528172-6528328|6528678-652…	ATG	GTG	3177	68	981	1233	4206	2946	LAVG
GM11930	1	2020-08-28_Fusion_23057.raw	F1:8126	RSFQTSAL	F1:7224	8	73	73	8	455.244	2	25.12	908.472	1.9	46 45 47 86 69 93 100 100	RSFQTSAL	HCD	F1:7224-F1:8126	1	3	0	T	h.ens90	12-:53669266-53669290	CDS	RSFQTSAI		100	2	CDS	1	CDS	h.ens90	9.08e-06	3.88e-06	7.43	5395300	ENSG00000135390	ATP5G2	12-:53665313-53665428|53669147-53669341|53669870-53669948|53672575-53672645|53676052-53676261	ATG	CTG	426	56	77	339	597	234	LVSS
GM11930	1	2020-08-28_Fusion_23057.raw	F1:11851	RVPAPDTSL	F1:7246	9	63	63	9	478.265	2	25.12	954.513	2.9	86 41 29 36 36 62 79 99 100	RVPAPDTSL	HCD	F1:7246-F1:11851	3	1	9	T	h.ens90	6+:127287441-127287468	CDS	RVPAPDTSI		100	1	CDS	1	CDS	h.ens90	9.03e-05	2.57e-05	6.77	167850	ENSG00000118518	RNF146	6+:127280242-127280340|127286615-127287693	ATG	CTG	627	125	74	828	1080	225	PSSG
GM11930	1	2020-08-28_Fusion_23057.raw	F1:18391	GQFLGPHRL	F1:7230	9	74	74	9	512.789	2	25.12	1023.56	1.5	26 43 99 99 99 97 82 54 75	GQFLGPHRL	HCD	F1:7230-F1:18391	4	1	14	T	h.ens90	12+:104319025-104319052	CDS	GQFIGPHRI		100	2	CDS	1	CDS	h.ens90	3.1e-05	1.13e-05	9.35	2911900	ENSG00000198431	TXNRD1	12+:104215778-104215893|104251526-104251678|104258018-104258079|104288930-104289040|104311289-104311412|104313244-104313317|104315776-104315896|104318912-104319055|104319469-104319585|104321090-104321316|104325336-104325429|104326346-104326423|104327514-104327671|104331533-104331641|104334236-104334332|104339138-104339273|104348352-104348415	ATG	CTG	1194	31	357	843	1950	1080	ENAY
GM11930	1	2020-08-28_Fusion_23057.raw	F1:27551	TLYEHNNEL	F1:7205	9	89	89	9	566.768	2	25.12	1131.52	1.6	93 95 99 99 97 72 64 90 100	TLYEHNNEL	HCD	F1:7205-F1:27551	1	1	0	T	h.ens90	12-:53321390-53321417	CDS	TLYEHNNEL		100	2	CDS	1	CDS	h.ens90	5.27e-06	1.94e-06	9.58	2272700	ENSG00000094914	AAAS	12-:53321264-53321780	ATG	CTG	201	16	41	48	1641	1566	RGQV
GM11930	1	2020-08-28_Fusion_23057.raw	F1:22433	RLAALVAKQV	F1:7251	10	50	50	10	534.848	2	25.15	1067.68	-0.1	48 0 0 32 52 62 78 82 54 94	RLAALVAKQV	HCD	F1:7251-F1:22433	6	8	7	T	h.ens90	19+:49489885-49489915	CDS	RLAAIVAKQV		100	1	CDS	1	CDS	h.ens90	6.69e-05	2.21e-05	8.92	128550	ENSG00000142541	RPL13A	19+:49487554-49487644|49489849-49489922|49490231-49490297|49490474-49490576|49490778-49490864|49491039-49491099|49491424-49491547|49491728-49491815	ATG	CTG	612	17	176	51	612	531	HLLG
GM11930	1	2020-08-28_Fusion_23057.raw	F1:4787	HVSKAVLL	F1:7258	8	57	57	8	433.777	2	25.15	865.538	0.5	28 39 38 36 51 73 98 99	HVSKAVLL	HCD	F1:7258-F1:4787	1	2	0	T	h.ens90	16+:1500418-1500442	CDS	HVSKAVLI		100	1	CDS	1	CDS	h.ens90	2.84e-05	1.01e-05	7	277770	ENSG00000100726	TELO2	16+:1493573-1493605|1494280-1494616|1495345-1495623|1497035-1497104|1497360-1497508|1499230-1499333|1500095-1500164|1500346-1500488|1500562-1500645|1506272-1506326	ATG	CTG	312	35	60	1074	2514	1416	PQQR
GM11930	1	2020-08-28_Fusion_23057.raw	F1:7263	TRGPVVRL	F1:7232	8	98	98	8	449.286	2	25.15	896.556	1.1	98 98 99 99 99 99 98 99	TRGPVVRL	HCD	F1:7232-F1:7263	1	2	0	T	h.ens90	5+:75355406-75355430	CDS	TRGPVVRL		100	2	CDS	1	CDS	h.ens90	7.29e-07	5.98e-07	6.36	4154200	ENSG00000113161	HMGCR	5+:75336496-75336617|75342582-75342770|75343852-75343964|75344244-75344332|75345573-75345658|75347203-75347309|75350041-75350148|75350257-75350374|75350788-75350949|75351067-75351315|75351423-75351602|75354502-75354697|75355055-75355214|75355364-75355522|75356342-75356448|75358656-75358827|75359169-75359310|75359397-75359556|75359984-75360139|75360287-75360342	ATG	ATG	906	1	292	1764	2667	879	ADGM
GM11930	1	2020-08-28_Fusion_23057.raw	F1:7668	SQVLSQKL	F1:7236	8	42	42	8	451.769	2	25.15	901.523	0.2	16 18 43 67 32 27 54 82	SQVLSQKL	HCD	F1:7236-F1:7668	2	13	4	T	h.ens90	X+:48478492-48478516	CDS	SQVLSQKI		100	1	CDS	1	CDS	h.ens90	7.73e-05	2.12e-05	8.65	539240	ENSG00000068438	FTSJ1	X+:48477993-48478168|48478448-48478518|48478616-48478707|48479037-48479116|48481150-48481203|48481288-48481342|48481425-48481528|48481631-48481715|48482408-48482506|48482596-48482794|48482985-48483018	ATG	CTG	984	55	264	165	990	801	PGSW
GM11930	1	2020-08-28_Fusion_23057.raw	F1:13676	RLTDTDAAL	F1:7229	9	86	86	9	488.259	2	25.15	974.503	0.5	93 68 68 80 83 92 96 100 100	RLTDTDAAL	HCD	F1:7229-F1:13676	1	1	0	T	h.ens90	2-:110650627-110650654	CDS	RLTDTDAAI		100	3	CDS	1	CDS	h.ens90	8.31e-06	3.25e-06	7.89	12212000	ENSG00000169679	BUB1	2-:110637963-110638159|110639741-110639848|110641033-110641205|110641306-110641464|110641641-110641803|110642118-110642234|110649233-110649377|110650545-110650784|110653435-110653523|110655738-110655916|110657035-110657117|110657545-110657645|110658409-110658520|110658613-110658742|110659977-110660036|110661581-110661841|110666262-110666414|110667520-110667705|110667796-110667849|110669452-110669…	ATG	CTG	1251	29	378	2094	3258	1137	VEAC
GM11930	1	2020-08-28_Fusion_23057.raw	F1:14032	KALPM(+15.99)YKL	F1:7182	8	80	80	8	490.285	2	25.15	978.557	-1	97 97 96 54 55 73 80 92	KALPM(+15.99)YKL	HCD	F1:7182-F1:14032	1	2	0	T	h.ens90	22-:17598252-17598276	CDS	KAIPMYKI		100	1	CDS	1	CDS	h.ens90	5e-06	2.42e-06	9.62	2057700	ENSG00000131100	ATP6V1E1	22-:17592673-17592736|17594528-17594616|17598193-17598288|17600026-17600095|17601091-17601181|17612811-17612878|17613210-17613320|17619460-17619526|17628602-17628740	ATG	GTG	288	18	69	447	681	210	AAVQ
GM11930	1	2020-08-28_Fusion_23057.raw	F1:9593	AAANVVRNL	F1:7238	9	91	91	9	464.272	2	25.17	926.53	-0.9	100 100 100 100 100 99 70 56 96	AAANVVRNL	HCD	F1:7238-F1:9593	1	2	0	T	h.ens90	6+:32858035-32858062	CDS	AAANVVRNI		100	1	CDS	1	CDS	h.ens90	3.55e-06	1.2e-06	7.87	968500	ENSG00000240065	PSMB9	6+:32854160-32854289|32856137-32856205|32857262-32857394|32858004-32858134|32858363-32858505|32859404-32859532	ATG	CTG	429	20	113	291	660	342	PLVL
GM11930	1	2020-08-28_Fusion_23057.raw	F1:16171	KLAEVSQNL	F1:7281	9	38	38	9	501.285	2	25.2	1000.56	-0.1	71 16 0 0 51 49 33 49 72	KLAEVSQNL	HCD	F1:7281-F1:16171	3	2	5	T	h.ens90	9-:129902901-129902928	CDS	KLAEVSQNI		100	1	CDS	1	CDS	h.ens90	0.00116	0.000106	8.23	502330	ENSG00000187239	FNBP1	9-:129890538-129890546|129895837-129895996|129899964-129900101|129900425-129900547|129902868-129903001|129908889-129908999|129923843-129924026|129924959-129925157|129927194-129927341|129929566-129929695|129957359-129957464|129958490-129958553|129978464-129978612|129979317-129979374|129994842-129994958|130042951-130043194	ATG	ATG	513	9	152	1368	1854	459	SLDH
GM11930	1	2020-08-28_Fusion_23057.raw	F1:18919	KLSVVDQKL	F1:7297	9	96	96	9	515.319	2	25.22	1028.62	0.6	99 96 95 97 99 99 92 89 98	KLSVVDQKL	HCD	F1:7297-F1:18919	1	1	0	T	h.ens90	4+:70689604-70689631	CDS	KLSVVDQKL		100	2	CDS	1	CDS	h.ens90	0	0	8.04	766440	ENSG00000132467	UTP3	4+:70688674-70690117	ATG	ATC	789	92	161	927	1440	486	NLIN
GM11930	1	2020-08-28_Fusion_23057.raw	F1:20353	VLM(+15.99)EKPDVV	F1:7286	9	86	86	9	523.285	2	25.22	1044.55	2.2	85 83 99 99 95 52 74 93 99	VLM(+15.99)EKPDVV	HCD	F1:7286-F1:20353	2	2	0	T	h.ens90	7-:44572713-44572740	CDS	VLMEKPDVV		100	1	CDS	1	CDS	h.ens90	8.31e-06	3.25e-06	10.89	161040	ENSG00000136271	DDX56	7-:44566001-44566079|44566447-44566524|44568117-44568223|44568902-44568992|44569129-44569203|44569808-44569903|44570014-44570128|44570757-44570877|44571491-44571736|44572346-44572437|44572573-44572744|44572889-44573050|44573582-44573744|44573835-44573991	ATG	GTG	1344	29	409	387	1644	1230	TSRA
GM11930	1	2020-08-28_Fusion_23057.raw	F1:23086	KYPNVDARL	F1:7299	9	74	74	9	538.299	2	25.22	1074.58	1.9	92 90 94 82 88 87 29 22 86	KYPNVDARL	HCD	F1:7299-F1:23086	3	1	5	T	h.ens90	9+:111922917-111922944	CDS	KYPNVDARL		100	2	CDS	1	CDS	h.ens90	3.1e-05	1.13e-05	6.77	548240	ENSG00000148154	UGCG	9+:111896765-111897313|111914604-111914746|111922848-111922951|111924776-111924878|111926383-111926496|111929499-111929678|111931270-111931357|111932169-111932359|111932826-111932997	ATG	GTG	1104	76	282	309	1185	849	KLLG
GM11930	1	2020-08-28_Fusion_23057.raw	F1:26184	RQDQLQQVV	F1:7277	9	59	59	9	557.305	2	25.22	1112.59	1.6	19 21 43 44 68 49 90 100 99	RQDQLQQVV	HCD	F1:7277-F1:26184	2	3	2	T	h.ens90	17+:68044002-68044029	CDS	RQDQIQQVV		100	2	CDS	1	CDS	h.ens90	0.000133	3.37e-05	6.66	4085100	ENSG00000182481	KPNA2	17+:68035752-68035840|68037109-68037207|68037357-68037495|68040677-68040766|68042084-68042353|68042904-68042999|68043099-68043363|68043837-68044071|68044320-68044503|68045771-68045921|68046503-68046596	ATG	ATC	516	7	155	1095	1590	468	ITAG
GM11930	1	2020-08-28_Fusion_23057.raw	F1:7801	GQVNYPKV	F1:7310	8	71	71	8	452.749	2	25.23	903.481	1.9	25 28 80 83 80 90 91 94	GQVNYPKV	HCD	F1:7310-F1:7801	4	1	5	T	h.ens90	22-:40424355-40424379	CDS	GQVNYPKV		100	1	CDS	1	CDS	h.ens90	1.07e-05	4.42e-06	6.46	256320	ENSG00000196588	MKL1	22-:40411389-40411907|40416985-40417046|40417340-40417493|40418373-40419384|40420404-40420576|40420846-40421100|40423535-40423685|40424205-40424381|40429605-40429767|40431404-40431480|40435498-40435554|40463220-40463286|40552105-40552367|40594673-40594735|40636477-40636526	ATG	GTG	2556	21	822	408	2901	2469	WVSV
GM11930	1	2020-08-28_Fusion_23057.raw	F1:26690	RLLENM(+15.99)TEV	F1:7272	9	58	58	9	560.787	2	25.25	1119.56	-0.1	40 49 55 64 55 64 53 56 91	RLLENM(+15.99)TEV	HCD	F1:7272-F1:26690	1	1	0	T	h.ens90	16+:15033396-15033399|15034285-15034309	CDS	RLLENMTEV		100	1	CDS	1	CDS	h.ens90	0.000146	3.59e-05	12.9	1006300	ENSG00000179889	PDXDC1	16+:14974597-14974804|14997752-14997826|14998339-14998405|15001775-15001856|15004186-15004333|15006393-15006583|15008778-15008847|15009680-15009759|15016128-15016213|15017119-15017168|15017320-15017422|15018839-15018965|15022703-15022754|15026642-15026706|15028877-15028966|15029950-15030056|15031734-15031906|15032860-15032979|15033277-15033399|15034285-15034378|15034456-15034553|15035448-15035553…	ATG	GTG	636	26	176	1809	2367	531	EENS
GM11930	1	2020-08-28_Fusion_23057.raw	F1:28321	RLYHLTDQV	F1:7305	9	82	82	9	572.81	2	25.25	1143.6	1.2	53 58 76 73 94 96 99 95 98	RLYHLTDQV	HCD	F1:7305-F1:28321	1	1	0	T	h.ens90	2+:62223171-62223198	CDS	RLYHITDQV		100	1	CDS	1	CDS	h.ens90	1.35e-05	5.37e-06	8.3	715380	ENSG00000170340	B3GNT2	2+:62222217-62223414	ATG	CTG	567	108	71	951	1194	216	HLAL
GM11930	1	2020-08-28_Fusion_23057.raw	F1:12782	RVLTAVHGL	F1:7306	9	67	67	9	483.298	2	25.27	964.582	0.5	26 19 29 59 80 95 99 99 99	RVLTAVHGL	HCD	F1:7306-F1:12782	9	2	14	T	h.ens90	14-:70592967-70592988|70593295-70593301	CDS	RVLTAVHGI		100	1	CDS	1	CDS	h.ens90	6.16e-05	1.94e-05	9.11	689520	ENSG00000133997	MED6	14-:70584093-70584130|70584816-70584943|70585755-70585783|70591265-70591381|70592879-70592988|70593295-70593378|70596610-70596702|70597617-70597777|70600615-70600688	ATG	ATC	588	55	131	351	774	396	VINS
GM11930	1	2020-08-28_Fusion_23057.raw	F1:7813	KAFAKALGV	F1:7310	9	53	53	9	452.786	2	25.3	903.554	2.5	96 94 68 43 0 0 37 62 82	KAFAKALGV	HCD	F1:7310-F1:7813	4	1	8	T	h.ens90	5-:180791762-180791789	CDS	KAFAKALGV		100	1	CDS	1	CDS	h.ens90	0.000237	4.89e-05	9.08	39917	ENSG00000131446	MGAT1	5-:180791633-180793070	ATG	ACG	405	83	42	1182	1338	129	RDSF
GM11930	1	2020-08-28_Fusion_23057.raw	F1:19026	SQKALQDEL	F1:7303	9	67	67	9	516.273	2	25.32	1030.53	0.8	16 21 54 69 75 71 98 99 100	SQKALQDEL	HCD	F1:7303-F1:19026	5	3	5	T	h.ens90	4-:120060934-120060961	CDS	SQKAIQDEI		100	3	CDS	1	CDS	h.ens90	6.16e-05	1.94e-05	6.85	6528500	ENSG00000164109	MAD2L1	4-:120060117-120060290|120060873-120060977|120061974-120062095|120065671-120065818|120066661-120067037	ATG	CTG	618	119	77	357	618	234	PREK
GM11930	1	2020-08-28_Fusion_23057.raw	F1:12396	GQSHLHLAV	F1:7342	9	63	63	9	481.263	2	25.32	960.514	-2.3	17 18 34 30 85 93 96 98 98	GQSHLHLAV	HCD	F1:7342-F1:12396	5	2	10	B	h.ens90	14+:45044862-45044870|45046544-45046563	CDS	GQSHLHIAV		100	2	CDS	2	CDS	h.ens90	9.03e-05	2.57e-05	6.68	161920	ENSG00000198718	TOGARAM1	14+:44962412-44964467|44995745-44995902|44999362-44999497|45004060-45004366|45006007-45006267|45008912-45009145|45011974-45012075|45025782-45025872|45027298-45027474|45028175-45028329|45032222-45032376|45043685-45043791|45044634-45044870|45046544-45046703|45052435-45052562|45054430-45054549|45066577-45066767|45068423-45068643|45071711-45071798|45073295-45073561	ATG	ATC	1227	17	382	4146	5322	1149	LING
GM11930	1	2020-08-28_Fusion_23057.raw	F1:22492	VYPDGLRHL	F1:7320	9	94	94	9	535.294	2	25.35	1068.57	1.6	99 99 100 99 84 81 96 97 99	VYPDGLRHL	HCD	F1:7320-F1:22492	2	1	3	T	h.ens90	16+:70555050-70555077	CDS	VYPDGIRHI		100	1	CDS	1	CDS	h.ens90	1.31e-06	3.17e-07	8.89	5033500	ENSG00000189091	SF3B3	16+:70523890-70523928|70526586-70526726|70528872-70529199|70530744-70530917|70532478-70532620|70535307-70535420|70538322-70538460|70539103-70539207|70541668-70541834|70544437-70544533|70548369-70548442|70554445-70554597|70555050-70555206|70556178-70556334|70556885-70557029|70560468-70560591|70561629-70561784|70563875-70564050|70565064-70565270|70565367-70565524|70567410-70567536|70568282-70568495…	ATG	GTG	2316	72	690	1554	3654	2073	Y*L*
GM11930	1	2020-08-28_Fusion_23057.raw	F1:25928	TRLPRVRVL	F1:7328	9	38	38	9	555.368	2	25.35	1108.72	1.4	28 26 75 24 23 27 36 53 56	TRLPRVRVL	HCD	F1:7328-F1:25928	6	1	8	T	h.ens90	3+:45001603-45001608|45005290-45005312	CDS	TRIPRVRVL		100	1	CDS	1	CDS	h.ens90	0.00116	0.000106	8.17	974810	ENSG00000075914	EXOSC7	3+:44975353-44975476|44989139-44989241|44989549-44989644|44997086-44997252|45001537-45001608|45005290-45005414|45007419-45007575|45011234-45011339	ATG	CTG	681	97	120	486	876	363	ALFN
GM11930	1	2020-08-28_Fusion_23057.raw	F1:21752	YLSEHEHF	F1:7366	8	99	99	8	531.239	2	25.37	1060.46	1	100 100 99 99 99 100 100 100	YLSEHEHF	HCD	F1:7366-F1:21752	1	2	0	T	h.ens90	19+:44974450-44974474	CDS	YISEHEHF		100	3	CDS	1	CDS	h.ens90	5.98e-07	5.29e-07	7.95	222290	ENSG00000104853	CLPTM1	19+:44955320-44955467|44961962-44962075|44973086-44973210|44974438-44974597|44977342-44977460|44985217-44985303|44986454-44986575|44987178-44987423|44988079-44988173|44990394-44990585|44990849-44990945|44991237-44991373|44992232-44992400|44992610-44992897	ATG	GTG	1704	5	554	321	2010	1665	NLHV
GM11930	1	2020-08-28_Fusion_23057.raw	F1:29134	VYLSEHEHF	F1:7341	9	99	99	9	580.773	2	25.37	1159.53	1.3	100 100 100 100 100 99 100 100 100	VYLSEHEHF	HCD	F1:7341-F1:29134	1	1	0	T	h.ens90	19+:44974447-44974474	CDS	VYISEHEHF		100	4	CDS	1	CDS	h.ens90	0	0	10.1	3728300	ENSG00000104853	CLPTM1	19+:44955320-44955467|44961962-44962075|44973086-44973210|44974438-44974597|44977342-44977460|44985217-44985303|44986454-44986575|44987178-44987423|44988079-44988173|44990394-44990585|44990849-44990945|44991237-44991373|44992232-44992400|44992610-44992897	ATG	GTG	1704	4	554	318	2010	1665	QNLH
GM11930	1	2020-08-28_Fusion_23057.raw	F1:29666	KM(+15.99)FEVDM(+15.99)KL	F1:7344	9	79	79	9	586.789	2	25.37	1171.56	1.3	60 48 55 76 97 99 97 91 96	KM(+15.99)FEVDM(+15.99)KL	HCD	F1:7344-F1:29666	1	1	0	T	h.ens90	14+:96547819-96547846	CDS	KMFEVDMKI		100	2	CDS	1	CDS	h.ens90	1.87e-05	7.28e-06	12.62	762020	ENSG00000090060	PAPOLA	14+:96502490-96502600|96520054-96520228|96521005-96521072|96525309-96525391|96527429-96527539|96527952-96528006|96531474-96531586|96532330-96532420|96532510-96532649|96534490-96534563|96535878-96535999|96536975-96537060|96542242-96542296|96542773-96542893|96544148-96544258|96547796-96547918|96552479-96552622|96555846-96555947|96556174-96556413|96560648-96560711|96562818-96562893|96564954-96565050	ATG	GTG	933	39	262	1422	2238	789	AINS
GM11930	1	2020-08-28_Fusion_23057.raw	F1:10110	GQSKFAPTV	F1:7360	9	79	79	9	467.754	2	25.4	933.492	0.9	24 30 92 81 93 100 100 100 100	GQSKFAPTV	HCD	F1:7360-F1:10110	4	3	10	T	h.ens90	16+:12048421-12048448	CDS	GQSKFAPTV		100	1	CDS	1	CDS	h.ens90	1.87e-05	7.28e-06	7.09	1663900	ENSG00000048471	SNX29	16+:11976737-11976813|11999296-11999358|12002990-12003043|12027319-12027444|12042896-12043077|12046383-12046454|12048371-12048620|12051846-12052222|12061527-12061646|12069056-12069132|12078832-12078915|12126632-12126696|12129629-12129758|12199600-12199683|12277932-12278036|12356162-12356279|12398445-12398501|12403447-12403529|12477718-12477859|12524701-12524841|12568505-12568629	ATG	ATC	1953	20	621	549	2442	1866	KDLN
GM11930	1	2020-08-28_Fusion_23057.raw	F1:15401	SM(+15.99)TSLAQKL	F1:7359	9	97	97	9	497.766	2	25.4	993.516	1.4	90 97 100 100 100 100 98 98 98	SM(+15.99)TSLAQKL	HCD	F1:7359-F1:15401	2	1	1	T	h.ens90	5+:119149679-119149706	CDS	SMTSLAQKI		100	1	CDS	1	CDS	h.ens90	0	0	11.13	1521700	ENSG00000172869	DMXL1	5+:119071560-119071656|119097978-119098104|119101934-119102006|119105179-119105258|119110150-119110283|119114474-119114541|119116157-119116336|119118814-119119004|119120970-119121139|119129210-119129423|119133131-119133385|119133493-119134178|119134267-119134389|119143840-119143930|119144535-119144638|119146836-119146956|119147248-119147470|119148738-119150421|119151928-119152036|119164506-119164…	ATG	CTG	5445	50	1755	3852	9147	5268	TLTR
GM11930	1	2020-08-28_Fusion_23057.raw	F1:10935	SASRVVQVV	F1:7365	9	57	57	9	472.78	2	25.4	943.545	0.4	48 45 0 0 77 76 77 100 100	SASRVVQVV	HCD	F1:7365-F1:10935	7	2	15	T	h.ens90	5+:69217850-69217871|69226337-69226343	CDS	SASRVVQVV		100	1	CDS	1	CDS	h.ens90	0.000161	3.83e-05	8.2	1906500	ENSG00000134056	MRPS36	5+:69217739-69217871|69226337-69226421	ATG	ATG	111	2	25	21	312	264	SKMA
GM11930	1	2020-08-28_Fusion_23057.raw	F1:15843	KLLGNLKNV	F1:7402	9	78	78	9	499.824	2	25.44	997.628	4.2	97 97 98 44 33 55 96 89 95	KLLGNLKNV	HCD	F1:7402-F1:15843	1	4	0	T	h.ens90	14-:45130758-45130785	CDS	KLLGNIKNV		100	1	CDS	1	CDS	h.ens90	2.07e-05	8e-06	8.15	612200	ENSG00000100442	FKBP3	14-:45116197-45116252|45118027-45118125|45120886-45120954|45121484-45121620|45129793-45129901|45130698-45130800|45134348-45134537	ATG	CTG	675	41	174	123	675	525	LAEH
GM11930	1	2020-08-28_Fusion_23057.raw	F1:25804	KLLDDVHRL	F1:7392	9	93	93	9	554.829	2	25.44	1107.64	3.6	100 100 100 99 99 97 75 74 94	KLLDDVHRL	HCD	F1:7392-F1:25804	2	1	0	T	h.ens90	11-:126267646-126267673	CDS	KLIDDVHRL		100	1	CDS	1	CDS	h.ens90	2.03e-06	5.73e-07	8	261430	ENSG00000182934	SRPRA	11-:126263915-126264044|126264190-126264289|126264375-126264539|126264958-126265172|126265267-126265440|126265736-126265823|126265962-126266081|126266186-126266278|126266475-126266629|126266762-126266922|126267174-126267335|126267548-126267712|126268002-126268086|126268687-126268843	ATG	CTG	1917	80	549	240	1917	1650	TYVD
GM11930	1	2020-08-28_Fusion_23057.raw	F1:21590	KLLENNDTL	F1:7390	9	79	79	9	530.289	2	25.47	1058.56	1.8	64 83 91 86 55 51 85 99 100	KLLENNDTL	HCD	F1:7390-F1:21590	1	1	0	T	h.ens90	11+:59152388-59152415	CDS	KLIENNDTI		100	1	CDS	1	CDS	h.ens90	1.87e-05	7.28e-06	9.53	722020	ENSG00000166801	FAM111A	11+:59145842-59145856|59148835-59148953|59151749-59153504	ATG	CTG	1413	99	362	720	1836	1089	NDDW
GM11930	1	2020-08-28_Fusion_23057.raw	F1:9472	VRGLLQKL	F1:7417	8	68	68	8	463.811	2	25.49	925.607	0.4	54 43 50 65 79 68 93 97	VRGLLQKL	HCD	F1:7417-F1:9472	1	15	0	T	h.ens90	8-:140879619-140879637|140890542-140890548	CDS	VRGIIQKI		100	2	CDS	1	CDS	h.ens90	1.35e-05	5.35e-06	8.88	132110	ENSG00000169398	PTK2	8-:140659465-140659678|140664916-140664997|140668268-140668424|140674297-140674404|140675459-140675499|140686631-140686694|140700890-140701022|140702569-140702707|140706118-140706205|140717597-140717709|140735250-140735455|140739017-140739107|140743229-140743330|140744651-140744767|140746759-140746860|140752231-140752316|140761164-140761262|140764233-140764290|140789473-140789526|140793353-140793…	ATG	ATC	3063	31	981	189	3198	2985	DATD
GM11930	1	2020-08-28_Fusion_23057.raw	F1:3353	KQVLSTGL	F1:7419	8	61	61	8	423.258	2	25.49	844.502	-0.6	36 28 46 53 57 86 90 96	KQVLSTGL	HCD	F1:7419-F1:3353	1	5	0	T	h.ens90	6+:28153093-28153117	CDS	KQVISTGI		100	1	CDS	1	CDS	h.ens90	2.2e-05	8.12e-06	8.35	134160	ENSG00000198315	ZKSCAN8	6+:28148392-28148824|28149482-28149624|28151844-28151936|28152260-28152384|28153055-28154017	ATG	CTG	975	17	299	813	1737	900	ELAS
GM11930	1	2020-08-28_Fusion_23057.raw	F1:24605	RLPPEVNRL	F1:7389	9	91	91	9	547.328	2	25.52	1092.64	0.3	99 99 100 99 99 99 76 59 93	RLPPEVNRL	HCD	F1:7389-F1:24605	1	1	0	T	h.ens90	2-:24074164-24074191	CDS	RLPPEVNRI		100	19	CDS	1	CDS	h.ens90	3.55e-06	1.2e-06	7.71	37924000	ENSG00000115128	SF3B6	2-:24067761-24067851|24068320-24068459|24074075-24074194|24076199-24076247	ATG	ATG	372	9	105	33	378	318	SF*I
GM11930	1	2020-08-28_Fusion_23057.raw	F1:29849	RLM(+15.99)KELEEL	F1:7401	9	60	60	9	588.819	2	25.52	1175.62	0.8	18 23 33 46 66 75 91 97 98	RLM(+15.99)KELEEL	HCD	F1:7401-F1:29849	4	7	11	B	h.ens90	22+:21567759-21567771|21592860-21592875	CDS	RLMKELEEI		100	2	CDS	3	CDS	h.ens90	0.000121	3.15e-05	11.74	3426800	ENSG00000185651	UBE2L3	22+:21567555-21567771|21592860-21593004	ATG	ATG	171	5	42	15	465	423	AASR
GM11930	1	2020-08-28_Fusion_23057.raw	F1:21252	RQALEARLV	F1:7429	9	61	61	9	528.32	2	25.53	1054.62	0.6	78 74 50 52 61 51 37 70 83	RQALEARLV	HCD	F1:7429-F1:21252	1	2	0	T	h.ens90	17+:32464105-32464120|32464520-32464532	CDS	RQALEARLV		100	2	CDS	1	CDS	h.ens90	0.000109	2.95e-05	7.76	701920	ENSG00000108671	PSMD11	17+:32444316-32444614|32446944-32447046|32454494-32454619|32464048-32464120|32464520-32464578|32468998-32469193|32473800-32473945|32474763-32474824|32477520-32477583|32479250-32479376|32479850-32479886|32480145-32480197|32480488-32480631	ATG	ATC	975	27	288	375	1269	867	RTFL
GM11930	1	2020-08-28_Fusion_23057.raw	F1:13387	LLSQVDAKV	F1:7425	9	98	98	9	486.79	2	25.53	971.565	-0.5	100 100 99 96 99 99 99 97 97	LLSQVDAKV	HCD	F1:7425-F1:13387	1	1	0	T	h.ens90	19+:7453519-7453546	CDS	IISQVDAKV		100	2	CDS	1	CDS	h.ens90	0	0	9.05	856910	ENSG00000268861	AC008878.3	19+:7439940-7440482|7441652-7441765|7441911-7442052|7444203-7444454|7447042-7447168|7451148-7451266|7453466-7453715|7456326-7456403|7458511-7458690|7459902-7459994|7462151-7462334|7463817-7463955|7464559-7464690|7466917-7466974|7467070-7467118|7467213-7467684|7468824-7469131|7469903-7470029|7470125-7470298	ATG	ATC	2451	91	716	1344	3522	2151	LIKD
GM11930	1	2020-08-28_Fusion_23057.raw	F1:13760	RQVQSLM(+15.99)V	F1:7393	8	49	49	8	488.767	2	25.53	975.517	2.2	16 17 25 36 62 85 75 80	RQVQSLM(+15.99)V	HCD	F1:7393-F1:13760	2	3	1	T	h.ens90	17-:40632200-40632224	CDS	RQVQSLMV		100	1	CDS	1	CDS	h.ens90	4.73e-05	1.51e-05	9.63	1750500	ENSG00000264058	AC073508.2	17-:40628784-40628993|40630713-40630924|40631591-40631693|40632194-40632367|40635930-40636102|40636394-40636526|40637491-40637572|40642454-40642559|40647772-40647838	ATG	ATG	567	5	175	684	1236	528	QVLK
GM11930	1	2020-08-28_Fusion_23057.raw	F1:19769	HLTEEALKV	F1:7415	9	93	93	9	520.29	2	25.53	1038.57	-5.8	91 97 98 91 89 86 98 95 95	HLTEEALKV	HCD	F1:7415-F1:19769	1	5	0	T	h.ens90	2+:73451855-73451882	CDS	HLTEEALKV		100	4	CDS	4	CDS	h.ens90	2.03e-06	5.73e-07	8.38	1229600	ENSG00000116127	ALMS1	2+:73385757-73386192|73408621-73408747|73419122-73419318|73422856-73422974|73424429-73424902|73426452-73426553|73432197-73432291|73447959-73454067|73455161-73455295|73489633-73491498|73519774-73520016|73534823-73534949|73550266-73550437|73557219-73557354|73558971-73559142|73572261-73573424|73599400-73599521|73600677-73600881|73601194-73601436|73602184-73602368|73603240-73603304|73608474-73608574|…	ATG	CTG	9252	691	2383	5328	12507	7152	LPDS
GM11930	1	2020-08-28_Fusion_23057.raw	F1:8163	RTGPPRLL	F1:7460	8	35	35	8	455.284	2	25.55	908.556	-1.4	27 30 75 38 21 16 18 61	RTGPPRLL	HCD	F1:7460-F1:8163	3	8	4	T	h.ens90	11-:72726624-72726648	CDS	RTGPPRLL		100	1	CDS	1	CDS	h.ens90	0.000127	2.98e-05	6.75	40268	ENSG00000186635	ARAP1	11-:72685663-72685681|72686041-72686191|72687438-72687502|72687687-72687738|72688454-72688537|72693324-72693470|72693691-72693805|72694979-72695097|72695386-72695455|72695541-72695628|72695717-72695865|72696548-72696654|72696982-72697195|72697322-72697486|72697597-72697649|72697910-72698106|72699004-72699107|72699416-72699552|72701648-72701783|72702904-72703079|72704151-72704334|72705804-72705890…	ATG	GTG	4071	77	1271	480	4353	3849	PVPP
GM11930	1	2020-08-28_Fusion_23057.raw	F1:19030	HVYSGKDLL	F1:7432	9	87	87	9	516.279	2	25.55	1030.54	-0.4	77 88 97 99 71 69 91 100 100	HVYSGKDLL	HCD	F1:7432-F1:19030	1	1	0	T	h.ens90	10+:68963337-68963364	CDS	HVYSGKDLI		100	1	CDS	1	CDS	h.ens90	7.22e-06	2.79e-06	8.06	1356900	ENSG00000165732	DDX21	10+:68956129-68956312|68959805-68960249|68962081-68962157|68963290-68963469|68965376-68965494|68967017-68967203|68968975-68969121|68970200-68970350|68971890-68972052|68973544-68973664|68974669-68974743|68977528-68977688|68978841-68978976|68981536-68981581|68982542-68982812	ATG	GTG	1938	80	556	654	2352	1671	KTFH
GM11930	1	2020-08-28_Fusion_23057.raw	F1:23858	HLSM(+15.99)VLQKL	F1:7443	9	68	68	9	542.813	2	25.55	1083.61	-0.1	45 63 62 54 61 75 86 77 90	HLSM(+15.99)VLQKL	HCD	F1:7443-F1:23858	1	2	0	T	h.ens90	13-:23339858-23339885	CDS	HISMVIQKI		100	2	CDS	1	CDS	h.ens90	5.6e-05	1.8e-05	11.95	269180	ENSG00000151835	SACS	13-:23330135-23341690|23353784-23353876|23354518-23356007|23358334-23358481|23365165-23365277|23368401-23368487|23371077-23371165|23375118-23375269|23411219-23411299	ATG	ATG	9810	20	3240	3990	13740	9723	LTSD
GM11930	1	2020-08-28_Fusion_23057.raw	F1:27765	QYSNNLRQL	F1:7433	9	80	80	9	568.297	2	25.55	1134.58	0.6	79 90 94 85 76 96 55 55 98	QYSNNLRQL	HCD	F1:7433-F1:27765	1	1	0	T	h.ens90	X+:47210072-47210099	CDS	QYSNNIRQL		100	1	CDS	1	CDS	h.ens90	1.68e-05	6.61e-06	7.81	619620	ENSG00000130985	UBA1	X+:47193841-47194024|47198802-47198919|47199047-47199106|47199208-47199377|47199479-47199614|47200893-47201000|47201275-47201366|47201477-47201610|47202155-47202253|47202357-47202504|47202637-47202814|47202942-47203047|47203133-47203214|47203540-47203696|47205947-47206113|47206247-47206444|47209622-47209687|47209927-47210123|47210841-47210916|47211035-47211225|47212423-47212512|47212770-47212863|…	ATG	GTG	1428	133	333	2148	3177	1002	HWHT
GM11930	1	2020-08-28_Fusion_23057.raw	F1:11552	RSLLLNHV	F1:7456	8	74	74	8	476.291	2	25.6	950.566	1	37 31 61 94 95 95 88 97	RSLLLNHV	HCD	F1:7456-F1:11552	2	8	7	T	h.ens90	20-:46375784-46375790|46380252-46380270	CDS	RSIILNHV		100	1	CDS	1	CDS	h.ens90	8.36e-06	3.63e-06	9.52	852840	ENSG00000062598	ELMO2	20-:46367359-46367560|46368890-46368968|46370442-46370525|46371351-46371459|46371578-46371691|46371805-46371969|46373398-46373535|46374331-46374440|46374535-46374640|46375235-46375370|46375667-46375790|46380252-46380303|46383415-46383494|46386123-46386275|46387337-46387437|46389038-46389220|46393092-46393143|46393528-46393601|46394048-46394089|46394404-46394497	ATG	ATG	1404	10	449	789	2163	1350	QKHL
GM11930	1	2020-08-28_Fusion_23057.raw	F1:4939	GAAATHLEV	F1:7453	9	90	90	9	434.731	2	25.6	867.445	1.8	47 82 100 99 99 96 95 97 99	GAAATHLEV	HCD	F1:7453-F1:4939	2	1	8	T	h.ens90	17-:28571183-28571188|28571462-28571484	CDS	GAAATHLEV		100	4	CDS	1	CDS	h.ens90	4.38e-06	1.56e-06	7.14	2040500	ENSG00000258472	AC005726.2	17-:28570871-28571188|28571462-28571718	ATG	ATG	351	4	103	12	1668	1629	MAAA
GM11930	1	2020-08-28_Fusion_23057.raw	F1:21580	RQPDSGLSSL	F1:7447	10	73	73	10	530.276	2	25.6	1058.54	2.1	35 35 44 69 73 83 95 100 100 100	RQPDSGLSSL	HCD	F1:7447-F1:21580	3	1	2	T	h.ens90	3-:128631959-128631989	CDS	RQPDSGISSI		100	1	CDS	1	CDS	h.ens90	1.41e-05	4.55e-06	6.84	2684000	ENSG00000163902	RPN1	3-:128620410-128620593|128622163-128622409|128625533-128625653|128625873-128626012|128626732-128626832|128629950-128630143|128631947-128632157|128637798-128638105|128644918-128644983|128650539-128650848	ATG	GTG	1137	38	330	801	1824	993	YDYQ
GM11930	1	2020-08-28_Fusion_23057.raw	F1:8684	RLLKSLSV	F1:7492	8	75	75	8	458.303	2	25.61	914.591	0.3	43 58 74 70 75 88 98 99	RLLKSLSV	HCD	F1:7492-F1:8684	1	48	0	T	h.ens90	15-:90984071-90984095	CDS	RLIKSISV		19	2	CDS	1	CDS	h.ens90	7.69e-06	3.4e-06	8.59	317980	ENSG00000198901	PRC1	15-:90967130-90967202|90969446-90969623|90970403-90970514|90974135-90974246|90974584-90974731|90976675-90976771|90979157-90979294|90980241-90980389|90980883-90981033|90981498-90981669|90981747-90981981|90984017-90984140|90984692-90984825|90994406-90994771	ATG	CTG	1662	10	535	189	1863	1650	SLKE
GM11930	1	2020-08-28_Fusion_23057.raw	F1:14471	KLAQPLPM(+15.99)A	F1:7488	9	36	36	9	492.781	2	25.61	983.547	0.2	30 28 32 32 29 42 72 22 39	KLAQPLPM(+15.99)A	HCD	F1:7488-F1:14471	2	1	1	T	h.ens90	4+:1338488-1338515	CDS	KLAQPLPMA		100	1	CDS	1	CDS	h.ens90	0.00147	0.000116	10.68	212170	ENSG00000090316	MAEA	4+:1289895-1289982|1311978-1312161|1315396-1315600|1322380-1322503|1323494-1323608|1327626-1327703|1332756-1332865|1336860-1336994|1338421-1338617|1339073-1339169	ATG	CTG	399	58	65	966	1191	198	RSLN
GM11930	1	2020-08-28_Fusion_23057.raw	F1:21051	RHSNVNLTL	F1:7467	9	64	64	9	527.295	2	25.64	1052.57	2.2	47 23 49 52 62 62 85 100 99	RHSNVNLTL	HCD	F1:7467-F1:21051	1	4	0	T	h.ens90	22+:39031846-39031873	CDS	RHSNVNLTI		100	9	CDS	3	CDS	h.ens90	8.21e-05	2.4e-05	6.74	1013900	ENSG00000284554	AL022318.4	22+:39021420-39021536|39022821-39023014|39025069-39025349|39025556-39025671|39029362-39029519|39031693-39031973|39032197-39032316	ATG	CTG	459	71	72	915	1161	219	EFLA
GM11930	1	2020-08-28_Fusion_23057.raw	F1:17319	RLQDALAKV	F1:7490	9	70	70	9	507.309	2	25.66	1012.6	0.8	64 71 34 47 52 79 99 95 96	RLQDALAKV	HCD	F1:7490-F1:17319	1	3	0	T	h.ens90	22+:24322894-24322918|24324219-24324222	CDS	RLQDAIAKV		100	2	CDS	1	CDS	h.ens90	4.61e-05	1.55e-05	7.7	1405200	ENSG00000258555	SPECC1L-ADORA2A	22+:24270816-24270983|24302194-24302384|24313312-24313466|24321287-24322918|24324219-24324427|24328845-24328919|24330255-24330431|24334409-24334573|24338385-24338477|24347085-24347176|24363260-24363344|24365475-24365632|24369217-24369320|24411587-24411704|24412647-24412707|24414533-24414623	ATG	CTG	1629	63	470	1914	3354	1413	NDAN
GM11930	1	2020-08-28_Fusion_23057.raw	F1:27167	RQLLQAERL	F1:7504	9	68	68	9	563.838	2	25.66	1125.66	0.5	71 70 86 94 56 41 50 54 91	RQLLQAERL	HCD	F1:7504-F1:27167	2	1	0	T	h.ens90	14-:50729579-50729606	CDS	RQLLQAERI		100	2	CDS	1	CDS	h.ens90	5.6e-05	1.8e-05	8.45	434700	ENSG00000100503	NIN	14-:50723462-50723672|50725952-50726066|50729522-50729723|50735515-50735617|50738139-50738286|50739307-50739487|50741581-50741728|50743415-50743529|50744242-50744365|50747991-50748105|50752517-50752733|50754562-50754632|50754741-50754867|50756491-50758630|50759856-50760359|50761789-50761911|50763825-50763964|50766306-50766396|50766779-50766890|50770387-50770562|50770851-50770992|50771331-50771468…	ATG	CTG	441	11	126	5994	6273	252	LQLQ
GM11930	1	2020-08-28_Fusion_23057.raw	F1:23577	RTADVLLM(+15.99)M(+15.99)	F1:7478	9	60	60	9	541.273	2	25.69	1080.53	-0.4	20 20 24 44 54 85 99 100 100	RTADVLLM(+15.99)M(+15.99)	HCD	F1:7478-F1:23577	1	1	0	T	h.ens90	17+:18099667-18099694	CDS	RTADVIIMM		100	1	CDS	1	CDS	h.ens90	0.000121	3.15e-05	14.56	751420	ENSG00000108591	DRG2	17+:18087888-18088087|18093812-18093973|18098269-18098359|18099016-18099077|18099632-18099723|18100362-18100435|18100568-18100659|18101492-18101590|18101920-18101997|18103800-18103889|18104622-18104681|18106432-18106486|18107153-18107240	ATG	GTG	852	56	218	411	1095	657	IAVA
GM11930	1	2020-08-28_Fusion_23057.raw	F1:28983	RVYYVSEKL	F1:7524	9	63	63	9	578.822	2	25.7	1155.63	0.8	28 29 38 51 65 83 91 94 96	RVYYVSEKL	HCD	F1:7524-F1:28983	2	1	2	T	h.ens90	16+:69340075-69340092|69340193-69340203	CDS	RVYYVSEKI		100	1	CDS	1	CDS	h.ens90	9.03e-05	2.57e-05	8.98	715280	ENSG00000132603	NIP7	16+:69339430-69339885|69340005-69340092|69340193-69340332|69341179-69341320|69341532-69341652	ATG	CTG	510	31	129	126	543	390	LHND
GM11930	1	2020-08-28_Fusion_23057.raw	F1:19328	VM(+15.99)DSKLVQV	F1:7496	9	95	95	9	517.781	2	25.71	1033.55	-0.9	99 99 97 91 91 95 98 94 95	VM(+15.99)DSKLVQV	HCD	F1:7496-F1:19328	1	3	0	T	h.ens90	3-:122427640-122427667	CDS	VMDSKIVQV		100	3	CDS	3	CDS	h.ens90	6.05e-07	1.16e-07	10.08	4594600	ENSG00000114030	KPNA1	3-:122426984-122427172|122427537-122427716|122433660-122433788|122437169-122437295|122442037-122442116|122449573-122449737|122451533-122451633|122451975-122452064|122453869-122454001|122461223-122461318|122463941-122464041|122467321-122467429|122496436-122496570|122514756-122514919	ATG	ACG	702	128	96	1299	1617	291	DLLT
GM11930	1	2020-08-28_Fusion_23057.raw	F1:17063	AQHVEVESL	F1:7532	9	76	76	9	506.259	2	25.73	1010.5	0.6	37 33 83 76 85 86 93 96 96	AQHVEVESL	HCD	F1:7532-F1:17063	2	2	0	T	h.ens90	12-:14795074-14795101	CDS	AQHVEVESI		100	2	CDS	1	CDS	h.ens90	2.54e-05	9.54e-06	7.22	2728600	ENSG00000084463	WBP11	12-:14787064-14787498|14788950-14789133|14790455-14790749|14791168-14791270|14793730-14793922|14794536-14794736|14794970-14795104|14796806-14797003|14799634-14799728|14800751-14800783|14801319-14801401	ATG	CTG	1740	68	502	390	1926	1509	LFQN
GM11930	1	2020-08-28_Fusion_23057.raw	F1:7301	GQAPEGLKV	F1:7523	9	89	89	9	449.753	2	25.75	897.492	0.2	47 75 100 100 99 94 96 97 99	GQAPEGLKV	HCD	F1:7523-F1:7301	2	1	4	T	h.ens90	15+:64676124-64676151	CDS	GQAPEGLKV		100	3	CDS	1	CDS	h.ens90	5.27e-06	1.94e-06	6.86	2172700	ENSG00000180357	ZNF609	15+:64499392-64500166|64622826-64623052|64670345-64670433|64673915-64676256|64678115-64678482|64680184-64680360|64680645-64680862|64681308-64681382	ATG	ATC	1158	64	312	3270	4236	939	SKLP
GM11930	1	2020-08-28_Fusion_23057.raw	F1:11978	GQLKLREL	F1:7564	8	62	62	8	478.798	2	25.8	955.581	0.7	16 0 98 97 94 46 57 94	GQLKLREL	HCD	F1:7564-F1:11978	7	14	10	T	h.ens90	6+:87603482-87603506	CDS	GQIKLREI		100	2	CDS	1	CDS	h.ens90	2.06e-05	7.67e-06	7.88	288540	ENSG00000135336	ORC3	6+:87590120-87590192|87594352-87594407|87601783-87601881|87603383-87603528|87605916-87606021|87607672-87607824|87609095-87609229|87612088-87612248|87616313-87616427|87621353-87621487|87621949-87622013|87634844-87634961|87636406-87636486|87653115-87653249|87656905-87656982|87657920-87658018|87663002-87663144|87664742-87664859|87665753-87665833|87667017-87667123	ATG	CTG	1977	39	611	276	2139	1839	RDLG
GM11930	1	2020-08-28_Fusion_23057.raw	F1:25261	AQHQTKLYL	F1:7542	9	87	87	9	551.306	2	25.8	1100.6	-0.2	57 50 93 96 99 96 98 99 100	AQHQTKLYL	HCD	F1:7542-F1:25261	2	1	1	T	h.ens90	3+:37040247-37040274	CDS	AQHQTKLYL		100	1	CDS	1	CDS	h.ens90	7.22e-06	2.79e-06	6.99	640410	ENSG00000076242	MLH1	3+:36993511-36993663|36996618-36996709|37000954-37001053|37004400-37004474|37006990-37007063|37008813-37008905|37011819-37011862|37012010-37012099|37014431-37014544|37017505-37017599|37020309-37020463|37025636-37026007|37028783-37028932|37040185-37040294|37042267-37042331|37047518-37047683|37048516-37048609|37048903-37049017|37050485-37050653	ATG	GTG	702	17	207	1620	2271	624	QWAL
GM11930	1	2020-08-28_Fusion_23057.raw	F1:20658	KQLYLERV	F1:7591	8	74	74	8	524.811	2	25.83	1047.61	0.3	98 95 99 93 60 59 39 52	KQLYLERV	HCD	F1:7591-F1:20658	3	8	5	T	h.ens90	2+:65265124-65265148	CDS	KQLYLERV		100	3	CDS	1	CDS	h.ens90	8.36e-06	3.63e-06	9.14	1560400	ENSG00000138071	ACTR2	2+:65227873-65227957|65239851-65239962|65242048-65242063|65246523-65246739|65251026-65251099|65253727-65253864|65255544-65255694|65261246-65261392|65265042-65265175|65268563-65268734	ATG	CTG	261	13	65	978	1200	198	EREL
GM11930	1	2020-08-28_Fusion_23057.raw	F1:25629	HLLPTEQRL	F1:7577	9	69	69	9	553.82	2	25.85	1105.62	0.4	97 100 100 95 53 60 38 28 57	HLLPTEQRL	HCD	F1:7577-F1:25629	1	1	0	T	h.ens90	4+:165299578-165299605	CDS	HLLPTEQRI		100	1	CDS	1	CDS	h.ens90	5.08e-05	1.67e-05	8.61	565550	ENSG00000109466	KLHL2	4+:165210088-165210180|165219933-165220059|165228806-165228913|165238777-165238899|165263196-165263359|165294358-165294468|165297608-165297725|165299506-165299656|165305607-165305725|165310552-165310750|165311463-165311565|165313237-165313366|165314025-165314166|165317825-165317969|165322031-165322060	ATG	ATG	948	3	303	855	1794	912	AMKY
GM11930	1	2020-08-28_Fusion_23057.raw	F1:25680	NYGDQVQHF	F1:7577	9	58	58	9	554.247	2	25.87	1106.48	0.5	0 0 92 95 84 79 84 25 66	NYGDQVQHF	HCD	F1:7577-F1:25680	5	1	10	T	h.ens90	17-:19024358-19024383|19035957-19035959	CDS	NYGDQVQHF		100	1	CDS	1	CDS	h.ens90	0.000146	3.59e-05	9.52	861700	ENSG00000154016	GRAP	17-:19021958-19022144|19024214-19024383|19035957-19036080|19041806-19041904|19046848-19047088	ATG	GTG	432	25	109	297	654	330	SVSV
GM11930	1	2020-08-28_Fusion_23057.raw	F1:17131	KQTPKVLVV	F1:7576	9	87	87	9	506.332	2	25.87	1010.65	0.5	81 77 99 94 66 74 97 100 100	KQTPKVLVV	HCD	F1:7576-F1:17131	1	1	0	T	h.ens90	10+:62091389-62091416	CDS	KQTPKVLVV		100	1	CDS	1	CDS	h.ens90	7.22e-06	2.79e-06	6.83	2787100	ENSG00000150347	ARID5B	10+:61901685-61901730|61902158-61902413|61940182-61940408|62000090-62000321|62050887-62051000|62057116-62057318|62059242-62059295|62069699-62069797|62085701-62085900|62090861-62093030	ATG	ATC	1713	24	537	1926	3567	1614	HNAL
GM11930	1	2020-08-28_Fusion_23057.raw	F1:29588	KQYNVDYKL	F1:7590	9	56	56	9	585.812	2	25.87	1169.61	0.8	44 29 77 32 40 92 87 44 65	KQYNVDYKL	HCD	F1:7590-F1:29588	2	2	0	T	h.ens90	4+:83049982-83049984|83056925-83056950	CDS	KQYNVDYKL		100	2	CDS	2	CDS	h.ens90	0.000177	4.08e-05	7.01	126290	ENSG00000138663	COPS4	4+:83035212-83035298|83045625-83045705|83049165-83049317|83049880-83049984|83056925-83057079|83057257-83057408|83063075-83063246|83066437-83066553|83075296-83075353	ATG	GTG	906	85	207	408	1263	828	ETGQ
GM11930	1	2020-08-28_Fusion_23057.raw	F1:12833	FKSHFLST	F1:7606	8	54	54	8	483.754	2	25.92	965.497	-3.4	61 0 0 25 69 88 93 96	FKSHFLST	HCD	F1:7606-F1:12833	3	4	7	T	h.ens90	10+:49325635-49325659	CDS	FKSHFLST		100	2	CDS	1	CDS	h.ens90	3.43e-05	1.18e-05	7.46	123050	ENSG00000177354	C10orf71	10+:49322518-49326853	ATG	ATC	1428	70	397	3090	4308	1194	QTPG
GM11930	1	2020-08-28_Fusion_23057.raw	F1:5723	HATLLPKV	F1:7615	8	72	72	8	439.777	2	25.93	877.538	0.4	22 45 71 88 93 94 82 84	HATLLPKV	HCD	F1:7615-F1:5723	1	1	0	T	h.ens90	19+:52221049-52221073	CDS	HATIIPKV		100	1	CDS	1	CDS	h.ens90	9.86e-06	4.14e-06	7.63	327800	ENSG00000105568	PPP2R1A	19+:52190075-52190174|52201943-52202034|52205962-52206063|52211259-52211492|52212685-52212833|52212954-52213110|52215778-52215893|52216003-52216074|52216528-52216663|52219690-52219864|52220188-52220249|52220978-52221133|52222098-52222241|52225716-52225808|52225964-52225981	ATG	GTG	429	31	103	1434	1770	312	KEWA
GM11930	1	2020-08-28_Fusion_23057.raw	F1:17550	ALTSVQQRL	F1:7644	9	84	84	9	508.299	2	25.98	1014.58	1.2	67 80 97 99 97 75 62 87 97	ALTSVQQRL	HCD	F1:7644-F1:17550	1	1	0	T	h.ens90	5-:138518707-138518734	CDS	AITSVQQRL		100	1	CDS	1	CDS	h.ens90	1.07e-05	4.25e-06	8.39	2021100	ENSG00000120705	ETF1	5-:138508304-138508387|138508668-138508816|138510564-138510629|138511044-138511200|138511474-138511604|138512763-138512954|138513567-138513706|138517560-138517700|138518691-138518867|138542633-138542936|138543096-138543218	ATG	CTG	1164	23	355	219	1314	1068	SVLG
GM11930	1	2020-08-28_Fusion_23057.raw	F1:22375	AQYENPPHL	F1:7646	9	66	66	9	534.76	2	26	1067.5	1	42 34 55 65 91 97 96 41 74	AQYENPPHL	HCD	F1:7646-F1:22375	3	2	11	T	h.ens90	19-:8554544-8554571	CDS	AQYENPPHI		100	2	CDS	2	CDS	h.ens90	6.78e-05	2.08e-05	7.02	508710	ENSG00000142347	MYO1F	19-:8521527-8521604|8522376-8522546|8522633-8522829|8525478-8525562|8526452-8526601|8526788-8526935|8527337-8527483|8530195-8530365|8530458-8530573|8536251-8536396|8536498-8536597|8536948-8537055|8539946-8540028|8541905-8541991|8544296-8544464|8545649-8545736|8548035-8548122|8548236-8548317|8550159-8550356|8550561-8550694|8551739-8551874|8552032-8552164|8553138-8553228|8553349-8553437|8554476-855…	ATG	ATC	3111	15	1012	231	3297	3039	LPCQ
GM11930	1	2020-08-28_Fusion_23057.raw	F1:27345	RLQEELNEV	F1:7635	9	82	82	9	565.296	2	26	1128.58	-0.6	43 47 63 94 98 97 98 99 99	RLQEELNEV	HCD	F1:7635-F1:27345	1	1	0	T	h.ens90	12-:98614250-98614277	CDS	RLQEEINEV		100	1	CDS	1	CDS	h.ens90	1.35e-05	5.37e-06	9.91	2948500	ENSG00000166130	IKBIP	12-:98613584-98614340|98634295-98634413|98644522-98644740	ATG	ATG	735	14	221	360	1053	666	AHLK
GM11930	1	2020-08-28_Fusion_23057.raw	F1:28202	KLQELENRL	F1:7638	9	96	96	9	571.83	2	26	1141.65	0.4	99 99 99 99 98 98 92 91 97	KLQELENRL	HCD	F1:7638-F1:28202	1	1	0	T	h.ens90	14+:64030050-64030059|64031015-64031033	CDS	KLQELENRL		100	3	CDS	1	CDS	h.ens90	0	0	8.59	697850	ENSG00000054654	SYNE2	14+:63909130-63909227|63940613-63940675|63941694-63941790|63941884-63941962|63942050-63942143|63949824-63950006|63954718-63954915|63961524-63961625|63963898-63964000|63967708-63967846|63976562-63976727|63977904-63978017|63978851-63979014|63980653-63980732|63980985-63981173|63982629-63982794|63983736-63983886|63986455-63986617|63990410-63990569|63990941-63991115|63993834-63993969|63995043-63995202…	ATG	GTG	14007	134	4525	6870	20724	13827	EKLQ
GM11930	1	2020-08-28_Fusion_23057.raw	F1:11766	RLKAAVPSL	F1:7652	9	50	50	9	477.808	2	26.02	953.602	-0.2	33 31 0 0 60 78 80 75 96	RLKAAVPSL	HCD	F1:7652-F1:11766	6	3	9	T	h.ens90	X+:78109915-78109917|78113743-78113768	CDS	RIKAAVPSI		100	1	CDS	1	CDS	h.ens90	0.000318	5.82e-05	7.13	801530	ENSG00000102144	PGK1	X+:78104220-78104405|78109866-78109917|78113743-78113899|78114015-78114160|78117311-78117415|78118050-78118170|78122834-78122949|78123194-78123374|78124873-78125051|78125326-78125425|78125789-78125830	ATG	ATG	1170	10	370	114	1254	1113	TNNQ
GM11930	1	2020-08-28_Fusion_23057.raw	F1:18196	RLASHYYL	F1:7659	8	61	61	8	511.774	2	26.03	1021.53	-0.9	17 21 26 57 76 96 100 100	RLASHYYL	HCD	F1:7659-F1:18196	4	2	9	T	h.ens90	2-:96289340-96289364	CDS	RIASHYYI		100	1	CDS	1	CDS	h.ens90	2.2e-05	8.12e-06	8.05	326340	ENSG00000144028	SNRNP200	2-:96275011-96275155|96275256-96275349|96276903-96276985|96277080-96277241|96277538-96277715|96277806-96277950|96278236-96278358|96278546-96278711|96278808-96278998|96279450-96279559|96281813-96281922|96283200-96283352|96283534-96283713|96283812-96284004|96284357-96284585|96285179-96285340|96286310-96286484|96286687-96286877|96287005-96287160|96287438-96287557|96287862-96287969|96288662-96288746|…	ATG	CTG	3525	23	1143	2955	6411	3432	TELG
GM11930	1	2020-08-28_Fusion_23057.raw	F1:20029	RQALFGDHV	F1:7671	9	82	82	9	521.775	2	26.03	1041.54	0.1	52 45 65 92 95 98 99 97 99	RQALFGDHV	HCD	F1:7671-F1:20029	1	2	0	T	h.ens90	15+:89185514-89185516|89188192-89188217	CDS	RQALFGDHV		100	1	CDS	1	CDS	h.ens90	1.35e-05	5.37e-06	8.23	249170	ENSG00000140526	ABHD2	15+:89113815-89113824|89116321-89116521|89151676-89151852|89155366-89155534|89175811-89175995|89185423-89185516|89188192-89188303|89191079-89191149|89193234-89193319|89195226-89195423	ATG	ATC	489	8	145	813	1278	438	ILSH
GM11930	1	2020-08-28_Fusion_23057.raw	F1:28982	LEEQLQQLR	F1:7675	9	95	95	9	578.82	2	26.03	1155.62	0.6	94 98 99 96 98 94 90 96 95	LEEQLQQLR	HCD	F1:7675-F1:28982	1	1	0	T	h.ens90	17-:40819623-40819650	CDS	LEEQLQQIR		100	1	CDS	1	CDS	h.ens90	6.05e-07	1.16e-07	9.05	240970	ENSG00000186395	KRT10	17-:40818475-40818482|40818786-40819161|40819516-40819734|40820048-40820174|40820261-40820423|40820510-40820667|40821034-40821117|40821958-40822594	ATG	CTG	795	93	162	1239	1755	489	QISA
GM11930	1	2020-08-28_Fusion_23057.raw	F1:3877	ALAPGVRAV	F1:7657	9	57	57	9	427.266	2	26.03	852.518	-0.1	54 68 98 79 81 67 22 15 33	ALAPGVRAV	HCD	F1:7657-F1:3877	5	1	2	T	h.ens90	20+:49941627-49941654	CDS	ALAPGVRAV		100	1	CDS	1	CDS	h.ens90	0.000161	3.83e-05	8.17	601210	ENSG00000124226	RNF114	20+:49936349-49936552|49941560-49941711|49945381-49945488|49946135-49946250|49949247-49949355|49952075-49952141	ATG	GTG	687	69	150	207	687	453	VCRS
GM11930	1	2020-08-28_Fusion_23057.raw	F1:19420	KYKDAANLL	F1:7669	9	68	68	9	518.295	2	26.07	1034.58	-0.5	84 89 43 39 33 58 68 98 100	KYKDAANLL	HCD	F1:7669-F1:19420	1	1	0	T	h.ens90	14+:103669520-103669547	CDS	KYKDAANLL		100	1	CDS	1	CDS	h.ens90	5.6e-05	1.8e-05	8.21	1008500	ENSG00000126214	KLC1	14+:103562962-103563124|103571622-103571820|103574106-103574170|103587273-103587364|103654563-103654825|103657545-103657776|103662115-103662194|103662701-103662927|103669510-103669598|103670181-103670283|103673013-103673187|103673331-103673431|103675551-103675601|103675688-103675756|103677414-103677523|103679383-103679545|103684985-103685018	ATG	GTG	915	13	282	807	1857	1023	RDQN
GM11930	1	2020-08-28_Fusion_23057.raw	F1:10604	AQQPTAVQV	F1:7668	9	27	27	9	471.256	2	26.07	940.498	-0.8	0 0 27 16 18 27 46 39 75	AQQPTAVQV	HCD	F1:7668-F1:10604	7	1	6	T	h.ens90	1+:40758177-40758204	CDS	AQQPTAVQV		100	1	CDS	1	CDS	h.ens90	0.0037	0.000162	6.58	1076700	ENSG00000066136	NFYC	1+:40735485-40735750|40738835-40738948|40747533-40747605|40749572-40749686|40753150-40753246|40758120-40758294|40762887-40763046|40766595-40766703|40769355-40769415|40770708-40770828	ATG	CTG	702	46	178	444	1377	906	YFTL
GM11930	1	2020-08-28_Fusion_23057.raw	F1:11365	KLLGAPTHL	F1:7707	9	97	97	9	475.295	2	26.07	948.576	-0.5	100 100 99 99 98 98 96 90 98	KLLGAPTHL	HCD	F1:7707-F1:11365	1	1	0	T	h.ens90	X-:40659262-40659289	CDS	KLLGAPTHI		100	2	CDS	1	CDS	h.ens90	0	0	8.59	292440	ENSG00000180182	MED14	X-:40651805-40651879|40654363-40654556|40654934-40655060|40659226-40659334|40659427-40659607|40662924-40663160|40664306-40664489|40666719-40666851|40671860-40671972|40675220-40675361|40679863-40680133|40680757-40680910|40681851-40681943|40682602-40682749|40682835-40682996|40688453-40688530|40692182-40692317|40692707-40692902|40697023-40697183|40701164-40701243|40703443-40703569|40709347-40709459|…	ATG	ACG	645	63	142	3909	4365	429	IAFT
GM11930	1	2020-08-28_Fusion_23057.raw	F1:14696	KQRLLESL	F1:7692	8	68	68	8	493.804	2	26.07	985.592	0.9	79 25 28 53 79 89 97 98	KQRLLESL	HCD	F1:7692-F1:14696	1	15	0	T	h.ens90	8+:17247328-17247352	CDS	KQRLIESL		100	2	CDS	1	CDS	h.ens90	1.35e-05	5.35e-06	9.2	150850	ENSG00000155975	VPS37A	8+:17247109-17247373	ATG	CTG	129	28	6	84	1194	1086	LQQQ
GM11930	1	2020-08-28_Fusion_23057.raw	F1:31243	KLFEGENEHL	F1:7703	10	73	73	10	608.304	2	26.1	1214.59	0.9	98 97 96 94 31 44 36 58 87 97	KLFEGENEHL	HCD	F1:7703-F1:31243	3	1	1	T	h.ens90	5+:76674635-76674665	CDS	KLFEGENEHL		100	1	CDS	1	CDS	h.ens90	1.41e-05	4.55e-06	9.41	179920	ENSG00000145703	IQGAP2	5+:76403428-76403591|76461569-76461669|76562395-76562552|76570579-76570657|76575692-76575769|76588905-76588973|76589614-76589728|76590407-76590586|76592837-76592925|76597438-76597602|76600811-76600972|76606178-76606303|76611019-76611183|76627409-76627500|76631858-76632026|76637033-76637176|76640932-76641103|76652749-76652833|76654199-76654271|76654933-76655003|76658458-76658667|76665025-76665175|…	ATG	GTG	1359	28	414	3453	4728	1245	AASN
GM11930	1	2020-08-28_Fusion_23057.raw	F1:10227	KVVALVHAV	F1:7690	9	97	97	9	468.305	2	26.12	934.596	0	99 99 99 98 98 99 97 95 96	KVVALVHAV	HCD	F1:7690-F1:10227	1	2	0	T	h.ens90	16+:3069184-3069211	CDS	KVVALVHAV		100	2	CDS	2	CDS	h.ens90	0	0	8.95	726140	ENSG00000008517	IL32	16+:3065312-3065494|3065783-3065826|3067376-3067613|3067983-3068010|3068179-3068239|3068989-3069355	ATG	GTG	225	18	47	534	705	144	WVKE
GM11930	1	2020-08-28_Fusion_23057.raw	F1:5876	KVLALHSL	F1:7715	8	89	89	8	440.785	2	26.15	879.554	0.5	99 94 99 98 98 87 63 77	KVLALHSL	HCD	F1:7715-F1:5876	1	15	0	T	h.ens90	5-:55273349-55273373	CDS	KVIALHSI		100	1	CDS	1	CDS	h.ens90	2.12e-06	1.28e-06	8.7	181970	ENSG00000067248	DHX29	5-:55256487-55256540|55259847-55259944|55261367-55261499|55262629-55262932|55267137-55267231|55267685-55267822|55269412-55269637|55270411-55270487|55270577-55270706|55272086-55272175|55273292-55273377|55274613-55274731|55274865-55275010|55276265-55276406|55277105-55277282|55281371-55281515|55283202-55283811|55285292-55285416|55285695-55285861|55289269-55289428|55290217-55290344|55294016-55294145|…	ATG	ATC	1593	59	463	2694	4110	1392	TFRY
GM11930	1	2020-08-28_Fusion_23057.raw	F1:18024	QQPPVQPQV	F1:7706	9	32	32	9	510.777	2	26.17	1019.54	0.5	31 35 44 30 27 28 18 19 65	QQPPVQPQV	HCD	F1:7706-F1:18024	1	1	0	T	h.ens90	22+:20568541-20568568	CDS	QQPPVQPQV		100	1	CDS	1	CDS	h.ens90	0.00231	0.000136	8.17	2553000	ENSG00000099917	MED15	22+:20507603-20507746|20537116-20537204|20551435-20551487|20553144-20553174|20554935-20555148|20564449-20564688|20566466-20566817|20568520-20568631|20582610-20582747|20582839-20582967|20583112-20583247|20583329-20583393|20584358-20584425|20584854-20585015|20585100-20585267|20585727-20585826|20586567-20586704	ATG	GTG	1194	3	385	1062	2367	1278	PMVV
GM11930	1	2020-08-28_Fusion_23057.raw	F1:19961	KLLDPQTQV	F1:7756	9	54	54	9	521.3	2	26.17	1040.59	-0.4	84 58 74 79 45 40 39 26 44	KLLDPQTQV	HCD	F1:7756-F1:19961	4	1	11	T	h.ens90	3+:57260017-57260019|57260116-57260141	CDS	KLIDPQTQV		100	1	CDS	1	CDS	h.ens90	0.000215	4.61e-05	8.9	414800	ENSG00000157500	APPL1	3+:57227736-57227937|57235565-57235664|57237491-57237551|57238044-57238116|57240464-57240552|57242100-57242142|57242855-57242914|57246075-57246222|57247394-57247477|57248192-57248351|57249359-57249548|57252268-57252311|57253681-57253738|57256956-57257051|57257245-57257428|57259027-57259080|57259844-57260019|57260116-57260153|57260627-57260774|57267741-57267792|57268397-57268487|57269540-57269687	ATG	ATG	513	13	148	1656	2130	447	CDCL
GM11930	1	2020-08-28_Fusion_23057.raw	F1:21125	HQLPLPHNV	F1:7740	9	60	60	9	527.793	2	26.18	1053.57	-1.1	28 50 97 70 68 80 28 40 84	HQLPLPHNV	HCD	F1:7740-F1:21125	1	1	0	T	h.ens90	14+:61720469-61720496	CDS	HQLPLPHNV		100	2	CDS	1	CDS	h.ens90	0.000121	3.15e-05	8.22	2810200	ENSG00000100644	HIF1A	14+:61695780-61695839|61720378-61720572|61721508-61721654|61721738-61721823|61726705-61726818|61727452-61727655|61732417-61732524|61734137-61734285|61736888-61737109|61738086-61738373|61740504-61740627|61740754-61741188|61744704-61744813|61745690-61745817|61746933-61747085	ATG	ATG	2484	42	776	195	2553	2331	YELA
GM11930	1	2020-08-28_Fusion_23057.raw	F1:9414	RLPKALEV	F1:7736	8	80	80	8	463.295	2	26.2	924.576	-0.3	65 65 67 73 85 91 99 99	RLPKALEV	HCD	F1:7736-F1:9414	2	3	0	T	h.ens90	22+:41898752-41898776	CDS	RIPKALEV		100	2	CDS	1	CDS	h.ens90	5e-06	2.42e-06	7.41	669400	ENSG00000198911	SREBF2	22+:41833105-41833358|41866830-41867280|41868610-41868792|41870888-41871035|41873797-41874019|41875336-41875451|41875542-41875724|41877228-41877421|41877941-41878123|41880715-41880992|41884841-41885011|41893116-41893285|41894819-41894937|41897051-41897161|41898648-41898781|41900329-41900498|41902969-41903155|41904862-41904974|41905439-41905660	ATG	GTG	867	50	230	2709	3426	693	TKVE
GM11930	1	2020-08-28_Fusion_23057.raw	F1:30329	KYQEYTNEL	F1:7757	9	54	54	9	594.282	2	26.22	1186.55	-0.2	32 26 40 77 74 64 37 50 92	KYQEYTNEL	HCD	F1:7757-F1:30329	1	1	0	T	h.ens90	12+:64497235-64497259|64497647-64497650	CDS	KYQEYTNEL		100	1	CDS	1	CDS	h.ens90	0.000215	4.61e-05	8.54	376890	ENSG00000183735	TBK1	12+:64452047-64452187|64455839-64455957|64460188-64460329|64464333-64464463|64466900-64467082|64474229-64474390|64480011-64480122|64481841-64482021|64484302-64484499|64485454-64485513|64485925-64486017|64488486-64488588|64490040-64490119|64495482-64495604|64495698-64495775|64496366-64496406|64496948-64497050|64497162-64497259|64497647-64497754|64497967-64498039|64501329-64501381	ATG	CTG	324	23	75	1935	2190	228	EEVS
GM11930	1	2020-08-28_Fusion_23057.raw	F1:20701	RLFSQGQDV	F1:7772	9	49	49	9	525.272	2	26.23	1048.53	-0.6	39 36 38 35 30 33 42 96 97	RLFSQGQDV	HCD	F1:7772-F1:20701	1	1	0	T	h.ens90	6+:167969845-167969872	CDS	RLFSQGQDV		100	1	CDS	1	CDS	h.ens90	0.000351	6.15e-05	8.92	95732	ENSG00000130396	AFDN	6+:167827114-167827237|167864550-167864746|167870385-167870498|167872213-167872377|167875334-167875495|167880359-167880517|167889214-167889326|167890861-167891029|167893861-167893906|167896877-167896972|167898204-167898467|167902316-167902386|167907170-167907289|167911100-167911162|167911283-167911489|167913402-167913423|167914167-167914313|167914643-167914738|167915167-167915433|167917088-167917…	ATG	CTG	621	177	20	5256	5346	63	KERQ
GM11930	1	2020-08-28_Fusion_23057.raw	F1:9678	GQFGLHNGV	F1:7770	9	58	58	9	464.735	2	26.25	927.456	0.1	0 0 98 78 72 76 53 59 92	GQFGLHNGV	HCD	F1:7770-F1:9678	5	1	11	T	h.ens90	20-:5580123-5580131|5584280-5584299	CDS	GQFGIHNGV		100	1	CDS	1	CDS	h.ens90	0.000146	3.59e-05	10.06	247520	ENSG00000125772	GPCPD1	20-:5547660-5547850|5557944-5558105|5558683-5558819|5559939-5560076|5561464-5561530|5565016-5565078|5566732-5566772|5567482-5567560|5570146-5570239|5573914-5573969|5575412-5575545|5575815-5575978|5578379-5578611|5580007-5580131|5584280-5584322|5586193-5586269|5593326-5593411|5598724-5598821|5604363-5604427	ATG	GTG	1872	61	553	330	2019	1662	IIDD
GM11930	1	2020-08-28_Fusion_23057.raw	F1:13815	M(+15.99)LSQDAPTV	F1:7773	9	54	54	9	489.234	2	26.25	976.454	0.8	31 33 38 43 51 43 79 84 88	M(+15.99)LSQDAPTV	HCD	F1:7773-F1:13815	1	1	0	T	h.ens90	8-:89955470-89955497	CDS	MLSQDAPTV		100	1	CDS	1	CDS	h.ens90	0.000215	4.61e-05	10.24	85155	ENSG00000104320	NBN	8-:89935581-89935612|89937025-89937075|89943252-89943366|89946139-89946295|89947823-89947892|89953243-89953691|89955282-89955555|89958724-89958854|89964409-89964507|89970363-89970557|89971172-89971290|89978219-89978323|89980733-89980893|89981374-89981523|89982721-89982855|89984207-89984403	ATG	ATG	1083	0	351	1182	2265	1056	QKFR
GM11930	1	2020-08-28_Fusion_23057.raw	F1:18539	RLTPQAVKL	F1:7752	9	63	63	9	513.327	2	26.28	1024.64	0	19 25 38 47 59 91 99 98 97	RLTPQAVKL	HCD	F1:7752-F1:18539	5	1	11	T	h.ens90	14+:67380731-67380758	CDS	RLTPQAVKI		100	2	CDS	1	CDS	h.ens90	9.03e-05	2.57e-05	7.08	3550900	ENSG00000134001	EIF2S1	14+:67360409-67360456|67364766-67365008|67374467-67374547|67376438-67376590|67380658-67380765|67381592-67381690|67382446-67382590|67383314-67383440	ATG	CTG	816	138	124	546	948	375	NINR
GM11930	1	2020-08-28_Fusion_23057.raw	F1:29277	RLFQTEEKL	F1:7767	9	70	70	9	582.325	2	26.3	1162.63	1.2	35 38 44 57 71 91 99 99 100	RLFQTEEKL	HCD	F1:7767-F1:29277	1	1	0	T	h.ens90	20+:63735478-63735505	CDS	RLFQTEEKI		100	1	CDS	1	CDS	h.ens90	4.61e-05	1.55e-05	9.29	2695700	ENSG00000273154	AL121845.3	20+:63708090-63708188|63708552-63709164|63733218-63733352|63733586-63733739|63734644-63734824|63735158-63735564|63735780-63735919	ATG	CTG	267	14	65	1371	1596	198	ALSL
GM11930	1	2020-08-28_Fusion_23057.raw	F1:8124	HQALQAEL	F1:7820	8	49	49	8	455.243	2	26.36	908.472	0.5	0 0 55 49 41 64 87 98	HQALQAEL	HCD	F1:7820-F1:8124	4	4	7	T	h.ens90	9+:128584758-128584782	CDS	HQALQAEI		100	1	CDS	1	CDS	h.ens90	4.73e-05	1.51e-05	7.85	157520	ENSG00000197694	SPTAN1	9+:128552558-128552696|128566737-128566977|128568771-128568897|128574674-128574815|128575198-128575345|128576822-128576956|128577128-128577273|128577351-128577506|128578109-128578245|128579636-128579738|128580921-128581059|128581781-128581892|128582478-128582556|128582693-128582849|128583076-128583281|128583787-128583969|128584281-128584525|128584720-128584843|128585747-128585965|128587605-128587…	ATG	CTG	5103	53	1639	2475	7434	4935	LLKK
GM11930	1	2020-08-28_Fusion_23057.raw	F1:21249	VYLKHPVSL	F1:7792	9	99	99	9	528.316	2	26.38	1054.62	0.8	98 100 100 100 100 100 100 100 100	VYLKHPVSL	HCD	F1:7792-F1:21249	1	1	0	T	h.ens90	19+:38379372-38379399	CDS	VYIKHPVSL		100	9	CDS	1	CDS	h.ens90	0	0	9.22	32056000	ENSG00000099341	PSMD8	19+:38374541-38374961|38376159-38376232|38376351-38376454|38379239-38379405|38380898-38380999|38382116-38382228|38383252-38383390	ATG	CTG	492	36	118	669	1053	357	IQTN
GM11930	1	2020-08-28_Fusion_23057.raw	F1:11601	RQAPAPTVL	F1:7835	9	78	78	9	476.783	2	26.41	951.55	1.6	56 41 65 73 91 88 93 100 100	RQAPAPTVL	HCD	F1:7835-F1:11601	1	1	0	T	h.ens90	21+:36413133-36413160	CDS	RQAPAPTVI		100	3	CDS	1	CDS	h.ens90	2.07e-05	8e-06	7.21	4610600	ENSG00000159259	CHAF1B	21+:36386085-36386262|36387597-36387730|36391550-36391668|36394546-36394650|36397414-36397511|36399520-36399605|36402757-36402851|36408760-36408830|36409373-36409465|36411462-36411604|36412883-36413315|36415294-36415389|36416274-36416366	ATG	ACG	507	46	113	1311	1680	342	PPQA
GM11930	1	2020-08-28_Fusion_23057.raw	F1:16933	KLHAVVETL	F1:7831	9	69	69	9	505.306	2	26.41	1008.6	0.1	82 45 42 74 69 54 68 90 97	KLHAVVETL	HCD	F1:7831-F1:16933	1	1	0	T	h.ens90	15+:64130278-64130305	CDS	KLHAVVETL		100	2	CDS	1	CDS	h.ens90	5.08e-05	1.67e-05	10.19	464390	ENSG00000028528	SNX1	15+:64095992-64096172|64112572-64112684|64118116-64118244|64118787-64118854|64123502-64123546|64126078-64126220|64127173-64127252|64127730-64127806|64129915-64130029|64130227-64130321|64131686-64131892|64134663-64134807|64136329-64136410|64136860-64136932|64138041-64138197	ATG	ATG	771	23	224	972	1674	675	QRLR
GM11930	1	2020-08-28_Fusion_23057.raw	F1:24012	KFLDTTSKF	F1:7882	9	99	99	9	543.796	2	26.43	1085.58	1.4	99 100 100 100 99 100 99 99 99	KFLDTTSKF	HCD	F1:7882-F1:24012	1	7	0	T	h.ens90	16-:1945543-1945570	CDS	KFIDTTSKF		100	14	CDS	2	CDS	h.ens90	0	0	9.96	68652000	ENSG00000140986	RPL3L	16-:1944836-1944893|1945498-1945618|1945834-1945930|1946624-1946726|1946937-1947098|1947193-1947380|1950843-1950979|1952873-1953042|1953955-1954148|1954628-1954703	ATG	GTG	231	34	33	1095	1224	102	NIEL
GM11930	1	2020-08-28_Fusion_23057.raw	F1:12620	TLKPAAHLL	F1:7874	9	79	79	9	482.303	2	26.46	962.591	-0.8	49 64 79 64 67 98 94 100 100	TLKPAAHLL	HCD	F1:7874-F1:12620	1	1	0	T	h.ens90	6+:31573005-31573032	CDS	TLKPAAHLI		100	2	CDS	1	CDS	h.ens90	1.87e-05	7.28e-06	8.64	231620	ENSG00000226979	LTA	6+:31572284-31572446|31572733-31572841|31572927-31573033|31573280-31573693	ATG	ATG	459	6	137	177	618	414	LAHS
GM11930	1	2020-08-28_Fusion_23057.raw	F1:25737	RLLHQTNLL	F1:7844	9	43	43	9	554.334	2	26.46	1106.66	-1.7	22 37 60 45 45 40 37 40 69	RLLHQTNLL	HCD	F1:7844-F1:25737	1	3	0	T	h.ens90	3-:167684334-167684361	CDS	RLIHQTNLI		100	1	CDS	1	CDS	h.ens90	0.000654	8.42e-05	9.56	352910	ENSG00000114209	PDCD10	3-:167684307-167684389|167687233-167687316|167687614-167687693|167695595-167695722|167697008-167697126|167704841-167704895|167720061-167720157	ATG	GTG	366	104	8	585	639	27	VSAN
GM11930	1	2020-08-28_Fusion_23057.raw	F1:22045	RLDGKTYVL	F1:7854	9	63	63	9	532.808	2	26.46	1063.6	-0.6	19 24 43 40 64 89 99 99 99	RLDGKTYVL	HCD	F1:7854-F1:22045	2	1	6	T	h.ens90	2-:37126311-37126338	CDS	RIDGKTYVI		100	2	CDS	1	CDS	h.ens90	9.03e-05	2.57e-05	7.78	2525800	ENSG00000055332	EIF2AK2	2-:37107272-37107395|37107473-37107527|37109193-37109295|37114730-37114859|37119958-37120139|37122505-37122664|37126288-37126411|37135483-37135546|37136982-37137017|37138269-37138363|37138508-37138585|37139630-37139757|37141552-37141701|37146852-37146973|37147687-37147822|37148856-37148960	ATG	ATG	864	22	256	858	1656	771	KAKH
GM11930	1	2020-08-28_Fusion_23057.raw	F1:8082	GLAPKPVQV	F1:7853	9	89	89	9	454.782	2	26.47	907.549	0	48 80 100 100 99 96 95 92 97	GLAPKPVQV	HCD	F1:7853-F1:8082	4	1	3	T	h.ens90	3+:47008084-47008111	CDS	GLAPKPVQV		100	3	CDS	1	CDS	h.ens90	5.27e-06	1.94e-06	8.17	2059600	ENSG00000160796	NBEAL2	3+:46979738-46979912|46988668-46988757|46988841-46988970|46989084-46989166|46989259-46989381|46989510-46989593|46991218-46991304|46991405-46991688|46991839-46991946|46992474-46992555|46993936-46994020|46994454-46994553|46995031-46995633|46995713-46995846|46995931-46996051|46996270-46996592|46996750-46996833|46996953-46997046|46997258-46997433|46997560-46997694|46998066-46998226|46998462-46998565|…	ATG	CTG	687	13	206	7617	8265	621	GLSV
GM11930	1	2020-08-28_Fusion_23057.raw	F1:20817	HLANLVERV	F1:7864	9	98	98	9	525.807	2	26.47	1049.6	1.8	99 99 100 99 99 100 100 97 98	HLANLVERV	HCD	F1:7864-F1:20817	1	1	0	T	h.ens90	11+:5696448-5696475	CDS	HLANIVERV		100	4	CDS	1	CDS	h.ens90	0	0	10.35	19703000	ENSG00000132274	TRIM22	11+:5696184-5696712	ATG	GTG	480	72	78	216	1497	1254	RPNR
GM11930	1	2020-08-28_Fusion_23057.raw	F1:17750	AQGKM(+15.99)KLLL	F1:7856	9	63	63	9	509.31	2	26.5	1016.61	0.6	45 36 49 53 48 54 85 100 100	AQGKM(+15.99)KLLL	HCD	F1:7856-F1:17750	2	1	2	T	h.ens90	1+:214655288-214655315	CDS	AQGKMKLLI		100	2	CDS	1	CDS	h.ens90	9.03e-05	2.57e-05	10.46	2401100	ENSG00000117724	CENPF	1+:214613739-214613916|214614831-214615028|214618572-214618694|214619128-214619220|214620654-214620946|214622078-214622281|214629045-214629171|214630533-214630662|214632479-214632602|214637865-214638001|214639920-214643324|214644556-214647400|214648674-214648827|214651709-214651886|214652827-214652989|214655240-214655403|214656932-214657409|214658849-214659028|214663590-214663794	ATG	ATG	1023	16	315	8370	9345	948	ENER
GM11930	1	2020-08-28_Fusion_23057.raw	F1:15817	QQLGKVVQV	F1:7871	9	84	84	9	499.803	2	26.5	997.592	0.3	53 68 99 94 72 86 98 96 99	QQLGKVVQV	HCD	F1:7871-F1:15817	1	13	0	T	h.ens90	17-:8379885-8379912	CDS	QQIGKVVQV		100	2	CDS	2	CDS	h.ens90	1.07e-05	4.25e-06	8.49	1731200	ENSG00000263809	AC135178.2	17-:8377563-8377692|8379795-8379936|8382142-8382338|8383156-8383212	ATG	ATC	300	18	72	192	438	219	HYKG
GM11930	1	2020-08-28_Fusion_23057.raw	F1:16943	KQSPPLVKL	F1:7888	9	84	84	9	505.324	2	26.5	1008.63	0.4	53 58 98 98 72 87 99 98 99	KQSPPLVKL	HCD	F1:7888-F1:16943	4	1	12	T	h.ens90	3-:126016777-126016804	CDS	KQSPPIVKI		100	3	CDS	1	CDS	h.ens90	1.07e-05	4.25e-06	7.02	1742600	ENSG00000114544	SLC41A3	3-:126006406-126006564|126007113-126007225|126008731-126008880|126012614-126012749|126015493-126015573|126016730-126016875|126022785-126022932|126026334-126026479|126033606-126033678|126050942-126051050|126067946-126068246|126084092-126084302	ATG	GTG	918	70	226	816	1524	681	VLIA
GM11930	1	2020-08-28_Fusion_23057.raw	F1:19501	RQFVTATDV	F1:7891	9	69	69	9	518.775	2	26.5	1035.53	1.3	23 22 35 67 84 96 100 100 100	RQFVTATDV	HCD	F1:7891-F1:19501	2	1	1	T	h.ens90	13-:46147016-46147043	CDS	RQFVTATDV		100	2	CDS	1	CDS	h.ens90	5.08e-05	1.67e-05	9.25	1137700	ENSG00000136167	LCP1	13-:46127590-46127723|46130813-46130938|46134126-46134250|46142291-46142425|46143289-46143404|46144441-46144520|46146907-46147103|46148351-46148447|46150935-46151078|46152779-46152945|46154804-46154886|46156437-46156570|46158521-46158651|46158825-46158989|46159598-46159665	ATG	CTG	876	10	272	1038	1884	819	RLGC
GM11930	1	2020-08-28_Fusion_23057.raw	F1:8549	ALGAVSQRL	F1:7873	9	90	90	9	457.775	2	26.51	913.534	0.6	71 81 99 99 99 94 88 86 96	ALGAVSQRL	HCD	F1:7873-F1:8549	3	1	3	T	h.ens90	17+:6445383-6445404|6447462-6447468	CDS	ALGAVSQRI		100	1	CDS	1	CDS	h.ens90	4.38e-06	1.56e-06	8.45	1226500	ENSG00000129195	PIMREG	17+:6444822-6445404|6447462-6447771	ATG	CTG	582	84	100	273	747	447	SAKS
GM11930	1	2020-08-28_Fusion_23057.raw	F1:7325	RVAVVNQL	F1:7901	8	63	63	8	449.777	2	26.51	897.54	0.2	42 33 47 76 83 62 69 94	RVAVVNQL	HCD	F1:7901-F1:7325	1	2	0	T	h.ens90	2+:54629931-54629955	CDS	RVAVVNQI		100	2	CDS	1	CDS	h.ens90	1.93e-05	7.24e-06	7.97	341220	ENSG00000115306	SPTBN1	2+:54558676-54558887|54599091-54599243|54612160-54612334|54616206-54616298|54617607-54617688|54618077-54618193|54621399-54621512|54622299-54622487|54623478-54623596|54624803-54624962|54625931-54626234|54628096-54628250|54628932-54629803|54629891-54630029|54630854-54631611|54632565-54632768|54637712-54637803|54642982-54643129|54644322-54644586|54645228-54645453|54645927-54646017|54646193-54646475|…	ATG	ATG	3816	6	1257	2709	7095	4362	NQAS
GM11930	1	2020-08-28_Fusion_23057.raw	F1:8192	RVFTSSTL	F1:7937	8	68	68	8	455.753	2	26.51	909.492	0	37 40 52 56 74 94 99 100	RVFTSSTL	HCD	F1:7937-F1:8192	1	2	0	T	h.ens90	1-:74719339-74719363	CDS	RVFTSSTI		100	1	CDS	1	CDS	h.ens90	1.35e-05	5.35e-06	9.14	649240	ENSG00000116791	CRYZ	1-:74706295-74706457|74706898-74706994|74707102-74707204|74710097-74710247|74714578-74714630|74719208-74719372|74723117-74723270|74724710-74724827	ATG	GTG	969	84	230	273	990	693	*KGD
GM11930	1	2020-08-28_Fusion_23057.raw	F1:23961	KLLDLQEKV	F1:7921	9	98	98	9	543.332	2	26.57	1084.65	0.1	99 100 100 100 99 96 99 98 99	KLLDLQEKV	HCD	F1:7921-F1:23961	1	18	0	T	h.ens90	1-:186338110-186338137	CDS	KIIDIQEKV		100	2	CDS	1	CDS	h.ens90	0	0	9.84	3612100	ENSG00000047410	TPR	1-:186313970-186314026|186314628-186314724|186317481-186317600|186318446-186318603|186318732-186318828|186320311-186320418|186322317-186322412|186322517-186322586|186323685-186323870|186325763-186325854|186326103-186326235|186327459-186327660|186331497-186331581|186332194-186332343|186333121-186333394|186334324-186334533|186335067-186335129|186335337-186335543|186336495-186336694|186337012-186337…	ATG	ATC	3135	100	935	4257	7092	2808	DLDA
GM11930	1	2020-08-28_Fusion_23057.raw	F1:9937	KLLEATSAV	F1:7916	9	83	83	9	466.277	2	26.59	930.539	1.5	53 65 77 95 83 86 94 99 99	KLLEATSAV	HCD	F1:7916-F1:9937	1	2	0	T	h.ens90	4-:158669723-158669750	CDS	KLLEATSAV		100	2	CDS	1	CDS	h.ens90	1.21e-05	4.8e-06	9.89	345760	ENSG00000205208	C4orf46	4-:158669612-158669768|158671615-158671897	ATG	ATC	342	68	36	204	342	111	FSLT
GM11930	1	2020-08-28_Fusion_23057.raw	F1:15156	QM(+15.99)SGAQLKL	F1:7955	9	94	94	9	496.267	2	26.64	990.517	1.9	81 94 97 97 95 96 99 95 95	QM(+15.99)SGAQLKL	HCD	F1:7955-F1:15156	2	4	0	T	h.ens90	21+:45940080-45940107	CDS	QMSGAQIKI		100	3	CDS	3	CDS	h.ens90	1.31e-06	3.17e-07	8.47	14283000	ENSG00000183570	PCBP3	21+:45849998-45850095|45896207-45896362|45899598-45899622|45900590-45900623|45900996-45901113|45909354-45909486|45910901-45911030|45913950-45914094|45917587-45917629|45929919-45929995|45930785-45930845|45935252-45935305|45940029-45940199|45941669-45941706	ATG	ATC	276	40	42	960	1116	129	NEIR
GM11930	1	2020-08-28_Fusion_23057.raw	F1:16753	QLHLQQQL	F1:7958	8	38	38	8	504.286	2	26.64	1006.56	1	18 17 9 24 26 33 86 96	QLHLQQQL	HCD	F1:7958-F1:16753	3	6	8	T	h.ens90	9-:34613898-34613901|34614709-34614730	CDS	QIHIQQQI		100	1	CDS	2	CDS	h.ens90	0.000103	2.58e-05	8.46	1104200	ENSG00000137100	DCTN3	9-:34613781-34613901|34614709-34614768|34616029-34616113|34617884-34617971|34618675-34618760|34620368-34620467	ATG	CTG	204	21	38	390	531	117	QRLA
GM11930	1	2020-08-28_Fusion_23057.raw	F1:17512	RLVSSDPEL	F1:7956	9	89	89	9	508.275	2	26.67	1014.53	1.1	71 69 84 91 95 99 100 100 100	RLVSSDPEL	HCD	F1:7956-F1:17512	1	4	0	T	h.ens90	1+:26945413-26945440	CDS	RLVSSDPEI		100	2	CDS	1	CDS	h.ens90	5.27e-06	1.94e-06	8.77	2709400	ENSG00000090273	NUDC	1+:26921761-26921929|26924088-26924166|26941456-26941660|26941752-26941818|26942659-26942776|26942870-26943065|26945389-26945473|26945567-26945686|26946129-26946181	ATG	ATG	246	5	67	765	996	204	EWWS
GM11930	1	2020-08-28_Fusion_23057.raw	F1:10699	ALSDSLHTV	F1:7960	9	40	40	9	471.749	2	26.67	941.482	0.9	31 34 39 72 20 25 23 32 85	ALSDSLHTV	HCD	F1:7960-F1:10699	2	1	0	T	h.ens90	12-:107751664-107751691	CDS	ALSDSIHTV		100	1	CDS	1	CDS	h.ens90	0.000917	9.72e-05	9.35	966380	ENSG00000110851	PRDM4	12-:107734209-107734522|107739382-107739551|107740945-107741260|107742220-107742348|107743196-107743282|107744542-107744661|107746274-107746424|107751414-107752209|107753923-107754109|107756831-107756965|107760504-107760569	ATG	ATG	1569	4	509	849	2406	1530	MSDS
GM11930	1	2020-08-28_Fusion_23057.raw	F1:23100	AQNKLFNKL	F1:7964	9	83	83	9	538.316	2	26.69	1074.62	-0.4	47 43 90 98 98 98 95 90 95	AQNKLFNKL	HCD	F1:7964-F1:23100	1	1	0	T	h.ens90	2-:96619719-96619746	CDS	AQNKLFNKI		100	1	CDS	1	CDS	h.ens90	1.21e-05	4.8e-06	8.01	835380	ENSG00000114982	KANSL3	2-:96595610-96595631|96601642-96601776|96602115-96602338|96602752-96602862|96604249-96604380|96604778-96604863|96605319-96605511|96608507-96608664|96608863-96609064|96609498-96609562|96610725-96610883|96611063-96611138|96612281-96612353|96612461-96612563|96612817-96612934|96613487-96613619|96619358-96619544|96619671-96619762|96631311-96631482|96636920-96637177	ATG	ATG	2238	1	735	402	2637	2208	GWTM
GM11930	1	2020-08-28_Fusion_23057.raw	F1:26324	KLSEYEM(+15.99)SL	F1:7966	9	66	66	9	558.268	2	26.69	1114.52	0.5	50 44 31 40 47 92 99 98 95	KLSEYEM(+15.99)SL	HCD	F1:7966-F1:26324	3	1	2	T	h.ens90	10-:87792689-87792716	CDS	KLSEYEMSI		100	1	CDS	1	CDS	h.ens90	6.78e-05	2.08e-05	12.29	610920	ENSG00000138138	ATAD1	10-:87754686-87754807|87756788-87756922|87767672-87767723|87770951-87771041|87776320-87776427|87784469-87784670|87790309-87790430|87792656-87792755|87814437-87814671	ATG	GTG	912	9	285	201	1086	858	VKNV
GM11930	1	2020-08-28_Fusion_23057.raw	F1:30292	RLADDLNEKL	F1:7965	10	65	65	10	593.826	2	26.69	1185.64	1.2	0 0 50 69 97 94 70 89 95 96	RLADDLNEKL	HCD	F1:7965-F1:30292	8	3	14	T	h.ens90	22-:40429684-40429714	CDS	RLADDLNEKI		100	3	CDS	3	CDS	h.ens90	2.59e-05	8.7e-06	9.95	690170	ENSG00000196588	MKL1	22-:40411389-40411907|40416985-40417046|40417340-40417493|40418373-40419384|40420404-40420576|40420846-40421100|40423535-40423685|40424205-40424381|40429605-40429767|40431404-40431480|40435498-40435554|40463220-40463286|40552105-40552367|40594673-40594735|40636477-40636526	ATG	CTG	2673	23	857	297	2901	2574	LKRA
GM11930	1	2020-08-28_Fusion_23057.raw	F1:3606	KQFAAATL	F1:7975	8	78	78	8	425.246	2	26.69	848.476	1.2	67 33 52 78 97 99 100 100	KQFAAATL	HCD	F1:7975-F1:3606	1	4	0	T	h.ens90	5-:78162906-78162930	CDS	KQFAAATI		100	2	CDS	1	CDS	h.ens90	5.95e-06	2.78e-06	8.35	788280	ENSG00000132842	AP3B1	5-:78002901-78003055|78015409-78015548|78020691-78020789|78034360-78034445|78039042-78039274|78089392-78089499|78100952-78101025|78110206-78110354|78113751-78113923|78116125-78116234|78128029-78128160|78129120-78129307|78141142-78141319|78156257-78156367|78162818-78162951|78165609-78165672|78175625-78175697|78175783-78175838|78177338-78177436|78181506-78181662|78216054-78216237|78225541-78225608|…	ATG	GTG	2136	34	669	1251	3285	2010	KSQD
GM11930	1	2020-08-28_Fusion_23057.raw	F1:6189	GKNLRVVV	F1:8062	8	25	25	8	442.787	2	26.72	883.56	-0.7	0 0 0 32 25 31 37 83	GKNLRVVV	HCD	F1:8062-F1:6189	9	2	2	T	h.ens90	19-:3653499-3653523	CDS	GKNIRVVV		100	1	CDS	1	CDS	h.ens90	0.000217	4.62e-05	5.71	218620	ENSG00000186111	PIP5K1C	19-:3633166-3633169|3633436-3633520|3638883-3639016|3641704-3641809|3642906-3642939|3643242-3643381|3644086-3644251|3645973-3646058|3647337-3647386|3648624-3648708|3651825-3652031|3653289-3653589|3656404-3656557|3660965-3661083|3661870-3662001|3664821-3664914|3667321-3667353|3700296-3700477	ATG	GTG	1389	23	431	687	2124	1413	VQSG
GM11930	1	2020-08-28_Fusion_23057.raw	F1:16088	KLKELAVTV	F1:7963	9	65	65	9	500.825	2	26.72	999.633	1.6	33 49 31 43 61 76 97 100 100	KLKELAVTV	HCD	F1:7963-F1:16088	1	1	0	T	h.ens90	2+:73244005-73244032	CDS	KIKEIAVTV		100	1	CDS	1	CDS	h.ens90	7.46e-05	2.24e-05	9.13	11487000	ENSG00000135624	CCT7	2+:73234369-73234384|73239642-73239796|73240436-73240543|73243003-73243129|73243996-73244049|73244543-73244715|73247761-73247926|73248990-73249179|73249818-73249916|73250305-73250438|73251225-73251432|73252639-73252861	ATG	CTG	1500	90	400	402	1632	1203	QAVN
GM11930	1	2020-08-28_Fusion_23057.raw	F1:25883	RLQEDPPVGV	F1:7968	10	75	75	10	555.301	2	26.74	1108.59	-0.6	32 37 45 74 91 94 90 91 99 100	RLQEDPPVGV	HCD	F1:7968-F1:25883	1	2	0	T	h.ens90	5+:134371637-134371639|134374382-134374410	CDS	RLQEDPPVGV		100	1	CDS	1	CDS	h.ens90	1.18e-05	3.72e-06	8.61	3210900	ENSG00000119048	UBE2B	5+:134371280-134371639|134374382-134374467	ATG	ATG	102	5	18	42	459	387	RDFK
GM11930	1	2020-08-28_Fusion_23057.raw	F1:28833	RLYFGERNV	F1:7999	9	86	86	9	577.309	2	26.74	1152.6	-0.2	86 88 96 97 71 79 79 86 94	RLYFGERNV	HCD	F1:7999-F1:28833	1	1	0	T	h.ens90	1-:11127707-11127734	CDS	RLYFGERNV		100	2	CDS	1	CDS	h.ens90	8.31e-06	3.25e-06	9.27	924330	ENSG00000198793	MTOR	1-:11107484-11107500|11108180-11108286|11109289-11109370|11109648-11109729|11112851-11112917|11114317-11114453|11114812-11114887|11115395-11115468|11117003-11117086|11121245-11121368|11121978-11122126|11124497-11124633|11126621-11126796|11127009-11127144|11127623-11127806|11128003-11128126|11128453-11128552|11128854-11128951|11129737-11129838|11130528-11130777|11133079-11133197|11134350-11134466|…	ATG	CTG	1575	10	505	6105	7650	1518	EEAS
GM11930	1	2020-08-28_Fusion_23057.raw	F1:20456	RTTETQVLV	F1:7992	9	72	72	9	523.796	2	26.77	1045.58	1	55 51 57 70 64 67 91 99 99	RTTETQVLV	HCD	F1:7992-F1:20456	1	1	0	T	h.ens90	5-:140675088-140675115	CDS	RTTETQVLV		100	2	CDS	1	CDS	h.ens90	3.79e-05	1.33e-05	7.9	2350500	ENSG00000170445	HARS	5-:140674256-140674328|140674678-140674825|140675016-140675133|140676653-140676896|140676988-140677116|140677326-140677420|140677654-140677753|140677907-140678015|140679001-140679127|140679787-140679883|140683099-140683219|140690854-140690944|140691214-140691379	ATG	GTG	426	36	96	1212	1530	291	EEKI
GM11930	1	2020-08-28_Fusion_23057.raw	F1:27373	KLTELEQRL	F1:7998	9	97	97	9	565.333	2	26.79	1128.65	1.2	100 100 100 100 99 99 93 93 97	KLTELEQRL	HCD	F1:7998-F1:27373	1	1	0	T	h.ens90	4-:73140149-73140176	CDS	KLTELEQRI		100	3	CDS	1	CDS	h.ens90	0	0	8.8	1287300	ENSG00000132466	ANKRD17	4-:73076230-73076290|73076939-73077104|73077354-73077533|73078641-73078890|73085248-73085446|73090666-73092300|73094078-73094228|73097116-73097272|73098072-73098520|73102375-73102547|73113791-73113908|73115820-73115916|73118687-73118850|73120161-73120337|73120880-73121094|73121616-73121759|73124912-73125058|73125200-73125312|73135116-73135265|73139530-73140283|73141740-73141843|73142241-73142385|…	ATG	ATC	5553	60	1781	2439	7812	5346	EAQG
GM11930	1	2020-08-28_Fusion_23057.raw	F1:13782	RVFQSVKL	F1:8024	8	68	68	8	488.801	2	26.82	975.587	0.5	62 52 55 42 54 85 98 99	RVFQSVKL	HCD	F1:8024-F1:13782	1	3	0	T	h.ens90	13-:114132441-114132465	CDS	RVFQSVKI		100	1	CDS	1	CDS	h.ens90	1.35e-05	5.35e-06	8.3	468810	ENSG00000185989	RASA3	13-:114132072-114132930	ATG	GTG	417	8	122	24	2505	2457	DEGL
GM11930	1	2020-08-28_Fusion_23057.raw	F1:18805	QVTALQQKL	F1:8028	9	96	96	9	514.809	2	26.82	1027.6	1.5	90 96 99 100 99 97 93 98 99	QVTALQQKL	HCD	F1:8028-F1:18805	1	1	0	T	h.ens90	14+:64087793-64087820	CDS	QVTALQQKI		100	2	CDS	1	CDS	h.ens90	0	0	9.01	1784100	ENSG00000054654	SYNE2	14+:63909130-63909227|63940613-63940675|63941694-63941790|63941884-63941962|63942050-63942143|63949824-63950006|63954718-63954915|63961524-63961625|63963898-63964000|63967708-63967846|63976562-63976727|63977904-63978017|63978851-63979014|63980653-63980732|63980985-63981173|63982629-63982794|63983736-63983886|63986455-63986617|63990410-63990569|63990941-63991115|63993834-63993969|63995043-63995202…	ATG	CTG	8841	24	2913	11607	20724	9090	ELSN
GM11930	1	2020-08-28_Fusion_23057.raw	F1:24107	KLHYVVTEV	F1:8020	9	90	90	9	544.312	2	26.82	1086.61	1.4	80 82 81 91 92 91 97 99 99	KLHYVVTEV	HCD	F1:8020-F1:24107	1	1	0	T	h.ens90	7+:98921860-98921887	CDS	KLHYVVTEV		100	4	CDS	1	CDS	h.ens90	4.38e-06	1.56e-06	9.96	1692100	ENSG00000196367	TRRAP	7+:98881126-98881250|98881974-98882024|98890334-98890445|98892423-98892528|98893797-98893881|98895763-98895820|98897740-98897866|98899421-98899499|98899678-98899767|98900623-98900720|98903378-98903517|98906176-98906255|98908727-98908962|98910055-98910419|98910509-98910607|98911076-98911271|98912021-98912213|98915722-98915888|98917422-98917679|98921752-98921953|98925111-98925263|98927166-98927366|…	ATG	CTG	8868	6	2940	2730	11580	8823	KESQ
GM11930	1	2020-08-28_Fusion_23057.raw	F1:14196	KLAPNTPQL	F1:8033	9	88	88	9	491.29	2	26.82	980.565	0.9	71 71 83 91 84 99 99 97 99	KLAPNTPQL	HCD	F1:8033-F1:14196	1	3	0	T	h.ens90	16+:16256111-16256138	CDS	KIAPNTPQL		100	6	CDS	3	CDS	h.ens90	6.21e-06	2.35e-06	7.26	633060	ENSG00000103226	NOMO3	16+:16232495-16232831|16236900-16236990|16239850-16239896|16243160-16243261|16245067-16245174|16247394-16247467|16250927-16251080|16251962-16252100|16252432-16252522|16255719-16255825|16256007-16256158|16261501-16261676|16263073-16263215|16263512-16263644|16265042-16265179|16267043-16267131|16270120-16270184|16270732-16270828|16273688-16273907|16273992-16274075|16275011-16275171|16275316-16275443…	ATG	ATC	2691	65	822	1173	3669	2469	TVTI
GM11930	1	2020-08-28_Fusion_23057.raw	F1:10876	RVPPPPPLA	F1:8053	9	38	38	9	472.29	2	26.83	942.565	1.3	23 29 43 70 74 57 17 12 24	RVPPPPPLA	HCD	F1:8053-F1:10876	10	11	14	T	h.ens90	14-:21213071-21213098	CDS	RVPPPPPIA		100	5	CDS	5	CDS	h.ens90	0.00116	0.000106	8.49	327460	ENSG00000092199	HNRNPC	14-:21211286-21211306|21211809-21211923|21212959-21213117|21230318-21230366|21230957-21231072|21233952-21234214	ATG	ATG	291	6	81	423	921	471	SYPA
GM11930	1	2020-08-28_Fusion_23057.raw	F1:10198	AQLYVDKV	F1:8044	8	86	86	8	468.264	2	26.91	934.512	0.2	57 62 97 99 99 98 93 92	AQLYVDKV	HCD	F1:8044-F1:10198	1	2	0	T	h.ens90	10+:89338991-89339015	CDS	AQIYVDKV		100	1	CDS	1	CDS	h.ens90	2.87e-06	1.59e-06	9.19	740110	ENSG00000119917	IFIT3	10+:89332517-89332627|89338660-89340128	ATG	ATC	1317	60	370	336	1473	1113	RLSD
GM11930	1	2020-08-28_Fusion_23057.raw	F1:12211	AAAETELRV	F1:8060	9	97	97	9	480.261	2	26.91	958.508	-0.8	100 100 100 100 98 98 97 90 94	AAAETELRV	HCD	F1:8060-F1:12211	1	1	0	T	h.ens90	12+:64875497-64875524	CDS	AAAETELRV		100	1	CDS	1	CDS	h.ens90	0	0	7.39	123600	ENSG00000111490	TBC1D30	12+:64824852-64825033|64827834-64827896|64828443-64828509|64830376-64830502|64832118-64832304|64836489-64836658|64838682-64838851|64843379-64843485|64864667-64864780|64866763-64866903|64870601-64870808|64875000-64875788	ATG	CTG	561	90	87	1995	2286	264	NQRD
GM11930	1	2020-08-28_Fusion_23057.raw	F1:16077	RTLAELAKV	F1:8059	9	77	77	9	500.812	2	26.91	999.608	1.9	43 44 61 67 87 99 100 98 98	RTLAELAKV	HCD	F1:8059-F1:16077	1	2	0	T	h.ens90	X+:71294232-71294259	CDS	RTLAEIAKV		100	1	CDS	1	CDS	h.ens90	2.29e-05	8.75e-06	9.21	1478300	ENSG00000147140	NONO	X+:71284411-71284453|71290628-71290791|71291778-71291972|71294226-71294528|71296564-71296660|71296850-71297047|71297376-71297461|71297835-71297938|71298468-71298508|71298706-71298816|71299941-71300076	ATG	ATC	1149	29	344	354	1416	1035	S*ET
GM11930	1	2020-08-28_Fusion_23057.raw	F1:20703	RQYGEVANL	F1:8073	9	64	64	9	525.274	2	26.91	1048.53	2.5	27 30 45 48 72 81 87 96 98	RQYGEVANL	HCD	F1:8073-F1:20703	2	1	2	T	h.ens90	17-:653367-653394	CDS	RQYGEVANL		100	1	CDS	1	CDS	h.ens90	8.21e-05	2.4e-05	8.55	152490	ENSG00000141252	VPS53	17-:519127-519298|519825-519930|521600-521738|532841-532911|537027-537176|551871-551950|553379-553462|560425-560573|562502-562745|586269-586364|601794-601896|623532-623674|627173-627316|628087-628231|631549-631628|653290-653410|655837-655953|661808-661895|697417-697484|699330-699380|710532-710613|714622-714751	ATG	ATG	2007	4	655	504	2499	1968	MTRR
GM11930	1	2020-08-28_Fusion_23057.raw	F1:23615	QQNPLVQRV	F1:8048	9	93	93	9	541.31	2	26.96	1080.6	1.2	82 89 97 99 99 99 96 85 98	QQNPLVQRV	HCD	F1:8048-F1:23615	1	1	0	T	h.ens90	2-:68188559-68188586	CDS	QQNPLVQRV		100	4	CDS	1	CDS	h.ens90	2.03e-06	5.73e-07	8.53	1905100	ENSG00000273398	AC017083.4	2-:68157460-68157694|68157795-68158122|68186467-68186652|68187254-68187314|68188513-68188690|68217091-68217131|68252987-68253137|68261188-68261230	ATG	CTG	897	6	283	147	513	339	LPEL
GM11930	1	2020-08-28_Fusion_23057.raw	F1:14449	RQGPEGLEV	F1:8069	9	72	72	9	492.759	2	26.99	983.504	-0.6	39 37 52 65 83 82 94 98 100	RQGPEGLEV	HCD	F1:8069-F1:14449	1	1	0	T	h.ens90	11-:65720406-65720417|65720586-65720602	CDS	RQGPEGLEV		100	1	CDS	1	CDS	h.ens90	3.79e-05	1.33e-05	6.88	3071900	ENSG00000172922	RNASEH2C	11-:65720067-65720417|65720586-65720872	ATG	ATC	522	52	112	156	495	312	TPAI
GM11930	1	2020-08-28_Fusion_23057.raw	F1:9887	AM(+15.99)APTSPQL	F1:8104	9	66	66	9	466.231	2	26.99	930.448	-0.1	28 32 60 63 73 90 94 72 91	AM(+15.99)APTSPQL	HCD	F1:8104-F1:9887	1	2	0	T	h.ens90	1-:151760052-151760079	CDS	AMAPTSPQI		100	2	CDS	1	CDS	h.ens90	6.78e-05	2.08e-05	9.47	626670	ENSG00000143436	MRPL9	1-:151760049-151760181|151760815-151760899|151761450-151761552|151762104-151762155|151762375-151762500|151762989-151763146|151763326-151763563	ATG	GTG	102	24	0	774	804	3	QAAK
GM11930	1	2020-08-28_Fusion_23057.raw	F1:31069	TRNLKLRFY	F1:8106	9	61	61	9	605.857	2	27.01	1209.7	1.5	33 31 85 71 60 53 41 83 92	TRNLKLRFY	HCD	F1:8106-F1:31069	1	1	0	T	h.ens90	1+:78628323-78628350	CDS	TRNLKLRFY		100	1	CDS	1	CDS	h.ens90	0.000109	2.95e-05	9.17	209120	ENSG00000137959	IFI44L	1+:78627687-78628401	ATG	ATG	84	2	16	408	1359	924	DKMI
GM11930	1	2020-08-28_Fusion_23057.raw	F1:4960	GQVLNPKL	F1:8127	8	71	71	8	434.767	2	27.04	867.518	1	16 0 96 93 88 93 90 94	GQVLNPKL	HCD	F1:8127-F1:4960	4	3	10	T	h.ens90	19-:44477538-44477562	CDS	GQVLNPKI		100	2	CDS	1	CDS	h.ens90	1.07e-05	4.42e-06	8.9	152240	ENSG00000167384	ZNF180	19-:44476401-44478146|44479282-44479409|44484360-44484435|44497283-44497372|44500197-44500402	ATG	CTG	1998	279	378	918	2079	1137	FKEC
GM11930	1	2020-08-28_Fusion_23057.raw	F1:18061	KLHGKLLVL	F1:8120	9	76	76	9	510.85	2	27.04	1019.69	0	70 71 87 55 52 65 86 98 99	KLHGKLLVL	HCD	F1:8120-F1:18061	1	1	0	T	h.ens90	X-:107067622-107067649	CDS	KLHGKILVI		100	1	CDS	1	CDS	h.ens90	2.54e-05	9.54e-06	8.36	104470	ENSG00000089682	RBM41	X-:107067526-107067693|107069254-107069402|107088435-107088839|107115351-107115556|107115861-107116054|107116649-107116766|107118765-107118803	ATG	ATC	198	25	31	1119	1242	96	VNGY
GM11930	1	2020-08-28_Fusion_23057.raw	F1:18818	KLLERVSAL	F1:8114	9	77	77	9	514.828	2	27.04	1027.64	2	100 100 100 98 53 39 35 77 97	KLLERVSAL	HCD	F1:8114-F1:18818	1	1	0	T	h.ens90	9+:137256017-137256044	CDS	KLLERVSAI		100	1	CDS	1	CDS	h.ens90	2.29e-05	8.75e-06	10.8	670430	ENSG00000188986	NELFB	9+:137255173-137255611|137255906-137256070|137256328-137256428|137256823-137257054|137263036-137263222|137264244-137264357|137265876-137265979|137266330-137266426|137266943-137267086|137267239-137267346|137272080-137272222|137272506-137272615|137272781-137272928	ATG	CTG	1743	71	500	357	1887	1503	ELRD
GM11930	1	2020-08-28_Fusion_23057.raw	F1:12193	GM(+15.99)M(+15.99)PPQPGL	F1:8136	9	51	51	9	480.22	2	27.06	958.425	0.2	0 0 59 78 56 34 78 73 84	GM(+15.99)M(+15.99)PPQPGL	HCD	F1:8136-F1:12193	5	1	6	T	h.ens90	17+:32369387-32369414	CDS	GMMPPQPGI		100	1	CDS	1	CDS	h.ens90	0.000288	5.5e-05	12.66	1263700	ENSG00000010244	ZNF207	17+:32351616-32351629|32351742-32351912|32358502-32358641|32360597-32360765|32360891-32360967|32361467-32361515|32362913-32362984|32365329-32365487|32366664-32366757|32367771-32368014|32369294-32369454|32369598-32369759	ATG	ATC	657	143	66	1257	1485	201	GPIG
GM11930	1	2020-08-28_Fusion_23057.raw	F1:15505	RVFASSDTL	F1:8148	9	57	57	9	498.262	2	27.06	994.508	0.6	31 21 24 32 54 77 87 95 98	RVFASSDTL	HCD	F1:8148-F1:15505	3	1	6	T	h.ens90	11+:47232930-47232957	CDS	RVFASSDTI		100	1	CDS	1	CDS	h.ens90	0.000161	3.83e-05	9.71	182730	ENSG00000134574	DDB2	11+:47215106-47215263|47216335-47216472|47216857-47217049|47232813-47232959|47234572-47234672|47234756-47234934|47235269-47235412|47237836-47238001|47238137-47238183|47238799-47238849	ATG	CTG	756	15	227	573	1284	684	GNIL
GM11930	1	2020-08-28_Fusion_23057.raw	F1:16273	RLASLQSEV	F1:8100	9	76	76	9	501.783	2	27.06	1001.55	0.6	36 47 58 78 87 84 99 100 100	RLASLQSEV	HCD	F1:8100-F1:16273	1	1	0	T	h.ens90	7+:150369673-150369700	CDS	RLASLQSEV		100	2	CDS	1	CDS	h.ens90	2.54e-05	9.54e-06	9.49	18784000	ENSG00000284041	AC073111.3	7+:150368806-150368941|150369670-150369703	ATG	ATG	72	14	0	114	144	3	SPQV
GM11930	1	2020-08-28_Fusion_23057.raw	F1:19375	AYHNSPAYL	F1:8135	9	59	59	9	518.247	2	27.08	1034.48	-1.8	31 32 28 45 64 63 76 98 99	AYHNSPAYL	HCD	F1:8135-F1:19375	1	1	0	T	h.ens90	17-:40636051-40636078	CDS	AYHNSPAYL		100	1	CDS	1	CDS	h.ens90	0.000133	3.37e-05	8.56	492450	ENSG00000264058	AC073508.2	17-:40628784-40628993|40630713-40630924|40631591-40631693|40632194-40632367|40635930-40636102|40636394-40636526|40637491-40637572|40642454-40642559|40647772-40647838	ATG	ATG	849	2	271	393	1236	816	ESMK
GM11930	1	2020-08-28_Fusion_23057.raw	F1:11347	LYGKVQEL	F1:8149	8	81	81	8	475.271	2	27.08	948.528	-0.2	100 98 69 51 58 86 89 98	LYGKVQEL	HCD	F1:8149-F1:11347	2	3	3	B	h.ens90	6-:1960816-1960840	CDS	LYGKVQEI		100	1	CDS	2	CDS	h.ens90	4.58e-06	2.26e-06	9.1	277790	ENSG00000112699	GMDS	6-:1624168-1624231|1624471-1624540|1726415-1726512|1742467-1742586|1930102-1930230|1959866-1959971|1960773-1960966|2115770-2115880|2117468-2117556|2124686-2124731|2245320-2245692	ATG	GTG	882	78	207	471	1119	624	STSE
GM11930	1	2020-08-28_Fusion_23057.raw	F1:23426	VYVKHSLSF	F1:8145	9	88	88	9	540.298	2	27.08	1078.58	-0.6	97 97 99 96 61 68 83 98 98	VYVKHSLSF	HCD	F1:8145-F1:23426	1	1	0	T	h.ens90	10-:74126312-74126339	CDS	VYVKHSISF		100	1	CDS	1	CDS	h.ens90	6.21e-06	2.35e-06	10.06	755960	ENSG00000185009	AP3M1	10-:74123809-74123910|74124379-74124524|74126147-74126355|74129107-74129241|74129906-74129992|74134026-74134164|74136631-74136803|74138106-74138382|74138805-74138931|74150754-74150841	ATG	GTG	591	51	136	819	1257	411	VAIP
GM11930	1	2020-08-28_Fusion_23057.raw	F1:13908	AQHPNLVTV	F1:8154	9	56	56	9	489.772	2	27.11	977.529	1	33 32 34 37 36 58 84 99 99	AQHPNLVTV	HCD	F1:8154-F1:13908	1	2	0	T	h.ens90	1-:1637764-1637791	CDS	AQHPNIVTV		100	6	CDS	2	CDS	h.ens90	0.000177	4.08e-05	6.64	2724300	ENSG00000248333	CDK11B	1-:1635763-1635856|1635936-1636126|1636332-1636481|1636681-1636798|1636896-1637004|1637080-1637202|1637407-1637513|1637761-1637883|1638499-1638590|1640276-1640452|1641047-1641113|1641661-1641820|1641905-1642001|1642346-1642508|1645125-1645262|1649498-1649637|1652438-1652566|1655368-1655484|1657374-1657498|1658913-1658915	ATG	ATC	978	21	295	1473	2388	888	TILK
GM11930	1	2020-08-28_Fusion_23057.raw	F1:24418	RVVEEPYTV	F1:8184	9	73	73	9	546.29	2	27.13	1090.57	0.5	69 44 51 75 91 75 71 91 95	RVVEEPYTV	HCD	F1:8184-F1:24418	1	1	0	T	h.ens90	17-:2702043-2702057|2703317-2703330	CDS	RVVEEPYTV		100	1	CDS	1	CDS	h.ens90	3.43e-05	1.22e-05	9.26	433980	ENSG00000132361	CLUH	17-:2690593-2690777|2691608-2691682|2691760-2691895|2692003-2692097|2692360-2692482|2692570-2692696|2692779-2692860|2693899-2694039|2694122-2694276|2694479-2694564|2694856-2695101|2695217-2695280|2695373-2695526|2696158-2696259|2696433-2696535|2696718-2696942|2697895-2698590|2700381-2700474|2700677-2700825|2701139-2701265|2701365-2701520|2701612-2701737|2701913-2702057|2703317-2703489|2704361-270…	ATG	CTG	3699	39	1184	348	3930	3555	GSVL
GM11930	1	2020-08-28_Fusion_23057.raw	F1:19951	KVFDSHPVL	F1:8169	9	95	95	9	521.289	2	27.13	1040.57	-1.1	99 94 97 98 84 87 99 99 100	KVFDSHPVL	HCD	F1:8169-F1:19951	1	1	0	T	h.ens90	3+:10092249-10092252|10093284-10093308	CDS	KVFDSHPVL		100	1	CDS	1	CDS	h.ens90	6.05e-07	1.16e-07	9.49	349820	ENSG00000144554	FANCD2	3+:10028636-10028721|10032831-10032972|10034468-10034536|10034694-10034798|10035172-10035233|10036286-10036339|10039278-10039357|10039720-10039845|10041622-10041710|10042558-10042663|10043049-10043150|10043483-10043592|10043828-10043864|10046579-10046723|10047916-10048051|10049373-10049505|10052386-10052497|10060293-10060403|10062150-10062211|10063791-10063911|10064355-10064429|10064728-10064875|…	ATG	ATC	609	13	180	3846	4416	543	INLI
GM11930	1	2020-08-28_Fusion_23057.raw	F1:18128	YLDRVRSL	F1:8171	8	68	68	8	511.293	2	27.13	1020.57	-0.1	55 61 83 82 79 62 42 86	YLDRVRSL	HCD	F1:8171-F1:18128	5	28	14	T	h.ens90	12+:52949452-52949476	CDS	YLDRVRSL		100	1	CDS	2	CDS	h.ens90	1.35e-05	5.35e-06	8.58	170870	ENSG00000111057	KRT18	12+:52948942-52949674	ATG	CTG	252	10	65	279	1293	990	RLAS
GM11930	1	2020-08-28_Fusion_23057.raw	F1:26719	VYLDRVRSL	F1:8152	9	75	75	9	560.827	2	27.13	1119.64	-0.9	82 40 49 62 89 90 86 89 91	VYLDRVRSL	HCD	F1:8152-F1:26719	1	1	0	T	h.ens90	1+:156115047-156115074	CDS	VYIDRVRSL		100	2	CDS	1	CDS	h.ens90	2.81e-05	1.04e-05	11.06	1399100	ENSG00000160789	LMNA	1+:156114684-156115278	ATG	CTG	360	43	67	129	1995	1839	DRLA
GM11930	1	2020-08-28_Fusion_23057.raw	F1:28388	VQYAYFKKV	F1:8173	9	57	57	9	573.321	2	27.13	1144.63	0	28 30 90 82 39 35 80 44 92	VQYAYFKKV	HCD	F1:8173-F1:28388	1	2	0	T	h.ens90	6-:52267965-52267968|52269085-52269109	CDS	VQYAYFKKV		100	1	CDS	1	CDS	h.ens90	0.000161	3.83e-05	9.32	114880	ENSG00000112118	MCM3	6-:52264587-52264786|52266074-52266144|52266610-52266696|52267864-52267968|52269085-52269226|52272300-52272451|52273229-52273356|52273741-52273916|52276267-52276476|52277066-52277198|52277534-52277688|52278741-52278850|52279360-52279599|52282044-52282175|52282652-52282861|52283293-52283406|52284596-52284881	ATG	GTG	531	16	151	2079	2562	456	AVEL
GM11930	1	2020-08-28_Fusion_23057.raw	F1:20545	AQYNPKLDV	F1:8147	9	87	87	9	524.278	2	27.16	1046.54	0.8	56 58 99 97 97 88 91 99 100	AQYNPKLDV	HCD	F1:8147-F1:20545	1	2	0	T	h.ens90	5+:68293423-68293450	CDS	AQYNPKLDV		100	6	CDS	2	CDS	h.ens90	7.22e-06	2.79e-06	8.25	4507500	ENSG00000145675	PIK3R1	5+:68226618-68227009|68273389-68273482|68273938-68274013|68279601-68279733|68280527-68280729|68280926-68281006|68292258-68292361|68293100-68293199|68293302-68293483|68293708-68293834|68294535-68294678|68295147-68295324|68295419-68295488|68296170-68296341|68297411-68297601	ATG	GTG	1086	50	302	1239	2175	909	NESL
GM11930	1	2020-08-28_Fusion_23057.raw	F1:21476	LM(+15.99)VDHVTEV	F1:8185	9	53	53	9	529.763	2	27.16	1057.51	-0.4	0 0 44 93 56 76 61 59 91	LM(+15.99)VDHVTEV	HCD	F1:8185-F1:21476	4	1	6	T	h.ens90	5-:140550837-140550864	CDS	LMVDHVTEV		100	1	CDS	1	CDS	h.ens90	0.000237	4.89e-05	11.14	260270	ENSG00000213523	SRA1	5-:140550699-140550911|140551060-140551169|140551981-140552184|140557146-140557272|140557427-140557503	ATG	ATC	231	22	45	546	711	138	IHRS
GM11930	1	2020-08-28_Fusion_23057.raw	F1:18768	SQTFVNPHV	F1:8193	9	78	78	9	514.761	2	27.21	1027.51	-0.1	29 39 97 98 94 92 94 76 91	SQTFVNPHV	HCD	F1:8193-F1:18768	4	1	3	T	h.ens90	19-:50016036-50016063	CDS	SQTFVNPHV		100	1	CDS	1	CDS	h.ens90	2.07e-05	8e-06	9.59	1320000	ENSG00000105053	VRK3	19-:50015928-50016237	ATG	ATC	234	33	35	99	1425	1299	EHVG
GM11930	1	2020-08-28_Fusion_23057.raw	F1:8440	SLLTSPPKA	F1:8199	9	77	77	9	457.271	2	27.21	912.528	-0.8	34 53 98 98 98 97 88 56 72	SLLTSPPKA	HCD	F1:8199-F1:8440	4	1	2	T	h.ens90	2-:229802394-229802421	CDS	SLLTSPPKA		100	1	CDS	1	CDS	h.ens90	2.29e-05	8.75e-06	8.26	181760	ENSG00000153827	TRIP12	2-:229767553-229767750|229768615-229768719|229769230-229769325|229771518-229771632|229774096-229774261|229777314-229777479|229778432-229778587|229778875-229778990|229785756-229785855|229787504-229787661|229788797-229788940|229789610-229789762|229791123-229791251|229791865-229792065|229792152-229792226|229792972-229793145|229795178-229795330|229796590-229796782|229797689-229797831|229798874-229799…	ATG	ATG	3201	11	1046	2955	6123	3141	AESE
GM11930	1	2020-08-28_Fusion_23057.raw	F1:11944	ALDSQVPKV	F1:8170	9	97	97	9	478.774	2	27.21	955.534	0.4	99 99 99 95 95 98 98 96 98	ALDSQVPKV	HCD	F1:8170-F1:11944	1	1	0	T	h.ens90	9+:92976589-92976616	CDS	ALDSQVPKV		100	5	CDS	1	CDS	h.ens90	0	0	8.45	2663900	ENSG00000127084	FGD3	9+:92975860-92976916	ATG	ATG	330	1	99	333	2178	1818	HAEM
GM11930	1	2020-08-28_Fusion_23057.raw	F1:14535	GSYM(+15.99)AKLTV	F1:8194	9	82	82	9	493.255	2	27.21	984.495	1.1	42 65 96 97 76 77 94 98 94	GSYM(+15.99)AKLTV	HCD	F1:8194-F1:14535	2	1	0	T	h.ens90	6-:32530173-32530200	CDS	GSYMAKLTV		100	1	CDS	1	CDS	h.ens90	1.35e-05	5.37e-06	11.7	438080	ENSG00000198502	HLA-DRB5	6-:32529939-32530269	ATG	CTG	285	8	77	24	801	750	KLPG
GM11930	1	2020-08-28_Fusion_23057.raw	F1:18946	KQTDLELSP	F1:8157	9	45	45	9	515.773	2	27.21	1029.53	-2.3	28 15 14 22 21 43 71 99 99	KQTDLELSP	HCD	F1:8157-F1:18946	3	1	3	T	h.ens90	17-:59112336-59112345|59119318-59119336	CDS	KQTDLELSP		100	1	CDS	1	CDS	h.ens90	0.000528	7.61e-05	9.69	1373300	ENSG00000182628	SKA2	17-:59112276-59112345|59119318-59119495|59131280-59131367|59154955-59155126	ATG	ATG	105	6	19	279	366	60	QKLQ
GM11930	1	2020-08-28_Fusion_23057.raw	F1:21122	VVM(+15.99)NVVHQL	F1:8220	9	95	95	9	527.79	2	27.26	1053.56	1	89 94 99 99 99 99 98 87 98	VVM(+15.99)NVVHQL	HCD	F1:8220-F1:21122	1	1	0	T	h.ens90	12+:105118478-105118505	CDS	VVMNVVHQL		100	2	CDS	1	CDS	h.ens90	6.05e-07	1.16e-07	13.36	550480	ENSG00000136051	WASHC4	12+:105107713-105107861|105111124-105111264|105114215-105114269|105114361-105114427|105115183-105115229|105115660-105115728|105118445-105118528|105120554-105120597|105121100-105121204|105122117-105122238|105126003-105126127|105126234-105126362|105127128-105127289|105133769-105133899|105137885-105138011|105140293-105140401|105140898-105141045|105141166-105141246|105142452-105142558|105143126-10514…	ATG	GTG	3117	20	1009	468	3525	3030	RCYE
GM11930	1	2020-08-28_Fusion_23057.raw	F1:22714	LLDQKLNEV	F1:8191	9	97	97	9	536.307	2	27.26	1070.6	1.5	100 100 100 98 99 96 91 95 98	LLDQKLNEV	HCD	F1:8191-F1:22714	1	3	0	T	h.ens90	2-:10444939-10444966	CDS	ILDQKINEV		100	2	CDS	1	CDS	h.ens90	0	0	10.79	17066000	ENSG00000115758	ODC1	2-:10444918-10445089	ATG	ATG	114	22	6	66	1386	1293	TAKD
GM11930	1	2020-08-28_Fusion_23057.raw	F1:23757	FQTSHTLHL	F1:8228	9	93	93	9	542.283	2	27.28	1082.55	0.8	76 87 98 96 92 97 99 97 100	FQTSHTLHL	HCD	F1:8228-F1:23757	1	2	0	T	h.ens90	8+:22607979-22608006	CDS	FQTSHTLHL		100	2	CDS	1	CDS	h.ens90	2.03e-06	5.73e-07	8.69	422650	ENSG00000158941	CCAR2	8+:22605755-22605831|22606084-22606176|22606606-22606698|22606909-22607024|22607195-22607325|22607968-22608065|22613016-22613136|22614091-22614314|22614389-22614503|22614837-22615001|22615424-22615596|22615681-22615912|22616011-22616248|22617419-22617564|22617695-22617778|22618348-22618495|22618616-22618728|22618826-22619015|22619149-22619355|22619637-22619682	ATG	CTG	2772	166	748	498	2772	2247	ALSL
GM11930	1	2020-08-28_Fusion_23057.raw	F1:26213	RLLSLEQRV	F1:8225	9	85	85	9	557.341	2	27.28	1112.67	0	96 96 96 68 70 83 86 78 92	RLLSLEQRV	HCD	F1:8225-F1:26213	1	4	0	T	h.ens90	9-:120911510-120911513|120913327-120913351	CDS	RILSLEQRV		100	1	CDS	1	CDS	h.ens90	9.47e-06	3.74e-06	10.06	852120	ENSG00000056558	TRAF1	9-:120905019-120905238|120909229-120909378|120911335-120911513|120913327-120913738|120914234-120914300|120923704-120923792|120925935-120926189	ATG	CTG	708	46	180	681	1251	543	LDRE
GM11930	1	2020-08-28_Fusion_23057.raw	F1:16907	SQNKSYLAV	F1:8206	9	67	67	9	505.27	2	27.31	1008.52	0.8	19 20 39 63 80 88 95 100 99	SQNKSYLAV	HCD	F1:8206-F1:16907	2	2	5	T	h.ens90	6+:13618137-13618139|13620207-13620232	CDS	SQNKSYLAV		100	2	CDS	1	CDS	h.ens90	6.16e-05	1.94e-05	6.15	4304300	ENSG00000225921	NOL7	6+:13615328-13615624|13615711-13615772|13616462-13616521|13617769-13617801|13618057-13618139|13620207-13620329|13620407-13620485|13620753-13620827	ATG	GTG	723	149	82	498	774	249	VQSV
GM11930	1	2020-08-28_Fusion_23057.raw	F1:8533	RQQAADLL	F1:8234	8	60	60	8	457.757	2	27.31	913.498	0.6	21 23 40 68 67 77 91 100	RQQAADLL	HCD	F1:8234-F1:8533	2	1	2	T	h.ens90	2-:197400287-197400311	CDS	RQQAADLI		100	2	CDS	1	CDS	h.ens90	2.35e-05	8.58e-06	7.33	592810	ENSG00000115524	SF3B1	2-:197392302-197392461|197392971-197393188|197396055-197396328|197397984-197398116|197398460-197398581|197400054-197400166|197400251-197400434|197400714-197400936|197401399-197401525|197401741-197401888|197401984-197402130|197402555-197402826|197402948-197403035|197403584-197403764|197405075-197405177|197405274-197405472|197407997-197408119|197408368-197408581|197409769-197410007|197416740-197416…	ATG	ATC	1188	38	349	2841	3915	1050	SAKV
GM11930	1	2020-08-28_Fusion_23057.raw	F1:21445	ELSKLLQKV	F1:8255	9	73	73	9	529.335	2	27.33	1056.65	0.2	57 44 50 61 82 98 91 90 92	ELSKLLQKV	HCD	F1:8255-F1:21445	1	1	0	T	h.ens90	1-:19112861-19112867|19113698-19113719	CDS	ELSKIIQKV		100	1	CDS	1	CDS	h.ens90	3.43e-05	1.22e-05	10.36	561550	ENSG00000127481	UBR4	1-:19074831-19074896|19076739-19076902|19077975-19078066|19081348-19081573|19084503-19084698|19086144-19086270|19086678-19086821|19087815-19087929|19088758-19088977|19092818-19092918|19093312-19093486|19093948-19094139|19094905-19095025|19095544-19095652|19096522-19096650|19097192-19097280|19099596-19099677|19100375-19100573|19101519-19101641|19104083-19104257|19104584-19104666|19105047-19105189|…	ATG	CTG	4293	59	1362	11436	15552	4089	NSFD
GM11930	1	2020-08-28_Fusion_23057.raw	F1:20966	KLAQDDLHL	F1:8257	9	98	98	9	526.79	2	27.35	1051.57	0.1	100 100 99 94 99 100 100 100 100	KLAQDDLHL	HCD	F1:8257-F1:20966	1	1	0	T	h.ens90	19+:10258316-10258328|10258412-10258427	CDS	KLAQDDLHI		100	2	CDS	1	CDS	h.ens90	0	0	7.95	1057300	ENSG00000105364	MRPL4	19+:10252184-10252310|10252396-10252463|10252550-10252701|10254588-10254640|10256707-10256825|10258221-10258328|10258412-10258522|10258608-10258685|10259616-10259813	ATG	CTG	438	14	122	540	936	369	ALTV
GM11930	1	2020-08-28_Fusion_23057.raw	F1:15846	KLVKEVLAV	F1:8269	9	72	72	9	499.834	2	27.37	997.654	0.8	74 79 95 29 31 47 96 98 99	KLVKEVLAV	HCD	F1:8269-F1:15846	2	1	6	T	h.ens90	19-:51354173-51354200	CDS	KLVKEVIAV		100	2	CDS	1	CDS	h.ens90	3.79e-05	1.33e-05	9.99	1611300	ENSG00000105379	ETFB	19-:51354107-51354719	ATG	GTG	147	18	21	438	1041	576	LKEK
GM11930	1	2020-08-28_Fusion_23057.raw	F1:29275	RLYKDDQLL	F1:8325	9	59	59	9	582.325	2	27.38	1162.63	0.5	50 51 58 59 70 61 38 54 97	RLYKDDQLL	HCD	F1:8325-F1:29275	1	1	0	T	h.ens90	16-:2775541-2775556|2776992-2777004	CDS	RLYKDDQLL		100	1	CDS	1	CDS	h.ens90	0.000133	3.37e-05	10.27	2220400	ENSG00000103363	ELOB	16-:2775415-2775556|2776992-2777232	ATG	ATC	264	37	41	126	486	333	PDEQ
GM11930	1	2020-08-28_Fusion_23057.raw	F1:28877	KM(+15.99)ADLEYRL	F1:8272	9	90	90	9	577.798	2	27.39	1153.58	0.8	99 99 98 99 98 99 59 72 92	KM(+15.99)ADLEYRL	HCD	F1:8272-F1:28877	2	1	5	T	h.ens90	12+:118029808-118029825|118031181-118031191	CDS	KMADIEYRL		100	1	CDS	1	CDS	h.ens90	4.38e-06	1.56e-06	10.11	1201400	ENSG00000111445	RFC5	12+:118016785-118016892|118019071-118019136|118019631-118019768|118020905-118020985|118022285-118022359|118024850-118025010|118025746-118025828|118026888-118027018|118027952-118028030|118029770-118029825|118031181-118031278	ATG	GTG	264	50	28	909	1023	87	HLLT
GM11930	1	2020-08-28_Fusion_23057.raw	F1:13906	QQYRALTV	F1:8260	8	72	72	8	489.772	2	27.41	977.529	0.5	55 69 42 41 75 97 100 100	QQYRALTV	HCD	F1:8260-F1:13906	1	15	0	T	h.ens90	16+:89935285-89935309	CDS	QQYRALTV		100	16	CDS	8	CDS	h.ens90	9.86e-06	4.14e-06	7.86	5132200	ENSG00000258947	TUBB3	16+:89919177-89920208|89920589-89920737|89932570-89932679|89933467-89933578|89934728-89935804	ATG	ATG	555	12	164	834	1353	495	ARGS
GM11930	1	2020-08-28_Fusion_23057.raw	F1:26171	TYQEVAQKF	F1:8282	9	58	58	9	557.282	2	27.41	1112.55	-0.8	39 37 52 78 86 47 41 82 64	TYQEVAQKF	HCD	F1:8282-F1:26171	1	1	0	T	h.ens90	22-:17191735-17191762	CDS	TYQEVAQKF		100	1	CDS	1	CDS	h.ens90	0.000146	3.59e-05	10.62	760590	ENSG00000093072	ADA2	22-:17181482-17181576|17181819-17182022|17182603-17182761|17188338-17188447|17189941-17190032|17191682-17191810|17203562-17203773|17207070-17207290|17209355-17209887	ATG	GTG	810	25	235	801	1536	708	WSVK
GM11930	1	2020-08-28_Fusion_23057.raw	F1:28562	LYQKAFEHL	F1:8273	9	98	98	9	574.808	2	27.41	1147.6	-0.9	98 98 98 99 98 98 99 97 99	LYQKAFEHL	HCD	F1:8273-F1:28562	1	2	0	T	h.ens90	15+:72729621-72729648	CDS	IYQKAFEHL		100	3	CDS	1	CDS	h.ens90	0	0	10.74	568560	ENSG00000140463	BBS4	15+:72686221-72686251|72695176-72695228|72709699-72709779|72712243-72712307|72715290-72715402|72716777-72716850|72722793-72722847|72724527-72724655|72727939-72727994|72729615-72729684|72731304-72731457|72731554-72731726|72735112-72735182|72735824-72735966|72736761-72736963|72737477-72737587	ATG	GTG	1044	44	294	648	1560	885	SKLG
GM11930	1	2020-08-28_Fusion_23057.raw	F1:28310	KLHDFQDEL	F1:8315	9	74	74	9	572.786	2	27.46	1143.56	1.2	62 70 72 86 55 51 83 90 99	KLHDFQDEL	HCD	F1:8315-F1:28310	1	1	0	T	h.ens90	9+:101561149-101561176	CDS	KLHDFQDEI		100	1	CDS	1	CDS	h.ens90	3.1e-05	1.13e-05	9.35	465720	ENSG00000155827	RNF20	9+:101533850-101533914|101535397-101535552|101540202-101540370|101540489-101540637|101540792-101540975|101544766-101544885|101546819-101546966|101547136-101547214|101547398-101547518|101550605-101550785|101551683-101551819|101552140-101552262|101552382-101552753|101553987-101554105|101554693-101554843|101557383-101557596|101560800-101560926|101561089-101561230|101561909-101562011|101562245-101562…	ATG	CTG	417	19	110	2568	2928	333	LAQK
GM11930	1	2020-08-28_Fusion_23057.raw	F1:14392	HQYVVPKL	F1:8317	8	76	76	8	492.288	2	27.46	982.56	1.5	27 45 73 90 98 96 89 96	HQYVVPKL	HCD	F1:8317-F1:14392	1	1	0	T	h.ens90	11+:124992636-124992660	CDS	HQYVVPKI		100	1	CDS	1	CDS	h.ens90	7.06e-06	3.18e-06	7.72	250620	ENSG00000149548	CCDC15	11+:124954208-124954370|124954723-124954909|124959114-124959264|124959814-124960003|124975095-124975209|124977477-124977600|124986741-124986888|124987126-124988134|124991460-124991583|124992579-124992687|124993168-124993243|125003866-125003959|125005108-125005212|125038430-125038604|125038887-125039069|125040589-125040711	ATG	CTG	843	14	258	2088	2856	744	PLDY
GM11930	1	2020-08-28_Fusion_23057.raw	F1:13212	RVLKASLAL	F1:8318	9	63	63	9	485.824	2	27.53	969.634	-0.5	31 27 42 62 70 69 76 97 97	RVLKASLAL	HCD	F1:8318-F1:13212	2	2	2	T	h.ens90	12-:42317411-42317438	CDS	RVIKASIAI		100	1	CDS	1	CDS	h.ens90	9.03e-05	2.57e-05	9.3	1223700	ENSG00000139168	ZCRB1	12-:42313066-42313198|42313689-42313765|42313873-42313986|42317339-42317447|42317786-42317898|42322417-42322446|42324018-42324104|42325923-42326023	ATG	ATG	531	37	130	234	654	393	*LFG
GM11930	1	2020-08-28_Fusion_23057.raw	F1:16272	RLSEVQASL	F1:8326	9	71	71	9	501.783	2	27.53	1001.55	-0.1	83 30 24 50 74 85 99 100 100	RLSEVQASL	HCD	F1:8326-F1:16272	3	1	8	T	h.ens90	10-:72335818-72335845	CDS	RLSEVQASL		100	1	CDS	1	CDS	h.ens90	4.18e-05	1.43e-05	9.76	1423200	ENSG00000148719	DNAJB12	10-:72335809-72335931|72336523-72336696|72338201-72338311|72340788-72340868|72340984-72341170|72343365-72343511|72344949-72345127|72354764-72355152	ATG	ATG	57	7	2	1194	1230	9	PSCS
GM11930	1	2020-08-28_Fusion_23057.raw	F1:16074	RVKLGVDTL	F1:8384	9	45	45	9	500.811	2	27.56	999.608	0.6	19 0 0 34 35 54 73 93 98	RVKLGVDTL	HCD	F1:8384-F1:16074	8	2	6	T	h.ens90	19-:4448322-4448349	CDS	RVKLGVDTI		100	1	CDS	1	CDS	h.ens90	0.000528	7.61e-05	7.8	1023900	ENSG00000167671	UBXN6	19-:4445497-4445623|4446048-4446197|4446282-4446413|4446499-4446719|4446835-4446920|4447549-4447625|4448317-4448415|4452363-4452492|4453457-4453522|4453929-4454093|4457614-4457793	ATG	ACG	852	11	263	507	1326	792	KDQD
GM11930	1	2020-08-28_Fusion_23057.raw	F1:19032	YLHSQVVSV	F1:8359	9	58	58	9	516.28	2	27.56	1030.54	0.6	25 39 26 34 35 76 95 99 99	YLHSQVVSV	HCD	F1:8359-F1:19032	4	1	5	T	h.ens90	6-:32830077-32830089|32830266-32830281	CDS	YLHSQVVSV		100	1	CDS	1	CDS	h.ens90	0.000146	3.59e-05	10.14	392940	ENSG00000250264	AL669918.1	6-:32822288-32822318|32829399-32829536|32829929-32830089|32830266-32830440|32830617-32830806|32832332-32832461|32832626-32832824|32835153-32835359|32835642-32835773|32837536-32837651|32837740-32838236	ATG	ATC	624	94	104	1620	2061	414	YEHC
GM11930	1	2020-08-28_Fusion_23057.raw	F1:24332	KLYEAQPEL	F1:8322	9	84	84	9	545.793	2	27.56	1089.57	1.2	80 79 83 89 84 71 86 95 98	KLYEAQPEL	HCD	F1:8322-F1:24332	1	1	0	T	h.ens90	21-:32366731-32366755|32368402-32368405	CDS	KIYEAQPEI		100	1	CDS	1	CDS	h.ens90	1.07e-05	4.25e-06	10	2112900	ENSG00000142207	URB1	21-:32314917-32315099|32316465-32317065|32317675-32317917|32319216-32319414|32320530-32320640|32321800-32321944|32322477-32322584|32324490-32324602|32325228-32325389|32333316-32333419|32334162-32334334|32337093-32337157|32337403-32337514|32338706-32338900|32341465-32341524|32344569-32344756|32345373-32345575|32346955-32347811|32349303-32349483|32350703-32350922|32352709-32352906|32353932-32354103…	ATG	ATC	5883	87	1864	1194	6816	5595	KLLN
GM11930	1	2020-08-28_Fusion_23057.raw	F1:26638	KQAFERLEV	F1:8345	9	81	81	9	560.312	2	27.56	1118.61	0.7	100 98 99 94 97 47 45 60 95	KQAFERLEV	HCD	F1:8345-F1:26638	1	1	0	T	h.ens90	5+:33455647-33455674	CDS	KQAFERLEV		100	2	CDS	1	CDS	h.ens90	1.51e-05	5.97e-06	9.07	1567000	ENSG00000113407	TARS	5+:33441008-33441143|33445323-33445404|33448540-33448731|33452340-33452439|33453288-33453412|33454944-33455066|33455586-33455704|33456001-33456066|33456148-33456227|33457256-33457403|33458565-33458664|33459694-33459861|33460901-33461064|33461157-33461295|33461666-33461744|33461905-33462006|33462098-33462203|33463752-33463825|33466870-33466985|33467559-33467708	ATG	ATC	1614	26	502	735	2271	1509	IIKE
GM11930	1	2020-08-28_Fusion_23057.raw	F1:16779	QQHKGLLAL	F1:8373	9	52	52	9	504.304	2	27.58	1006.59	0.8	28 24 21 34 29 51 85 99 100	QQHKGLLAL	HCD	F1:8373-F1:16779	1	1	0	T	h.ens90	17-:32755593-32755620	CDS	QQHKGIIAI		100	1	CDS	1	CDS	h.ens90	0.000261	5.19e-05	5.18	454490	ENSG00000176658	MYO1D	17-:32494758-32494915|32605086-32605241|32638721-32638835|32653842-32653947|32654476-32654621|32659114-32659338|32711987-32712195|32721022-32721189|32738252-32738385|32745210-32745285|32748935-32749006|32755491-32755662|32760289-32760404|32760481-32760627|32764877-32765081|32767635-32767752|32771124-32771220|32772788-32772842|32775863-32776029|32778479-32778573|32780575-32780784|32876777-32877175	ATG	GTG	2094	137	551	1338	3021	1656	DLVE
GM11930	1	2020-08-28_Fusion_23057.raw	F1:26083	KQLLLQQKL	F1:8363	9	81	81	9	556.364	2	27.58	1110.71	0.7	72 62 94 99 98 87 66 72 86	KQLLLQQKL	HCD	F1:8363-F1:26083	1	3	0	T	h.ens90	12-:92779249-92779276	CDS	KQLLIQQKL		100	2	CDS	1	CDS	h.ens90	1.51e-05	5.97e-06	11.24	444200	ENSG00000102189	EEA1	12-:92776010-92776133|92776843-92776942|92777542-92777663|92777940-92778179|92779114-92779300|92780279-92780411|92781949-92782135|92787866-92788049|92798891-92799086|92801599-92801701|92802403-92802734|92809016-92809156|92811278-92811434|92812979-92813093|92816199-92816400|92819307-92819511|92826165-92826285|92827911-92828061|92832511-92832850|92842464-92842581|92851110-92851266|92852174-92852296…	ATG	ATC	1431	229	238	3492	4236	717	LKDA
GM11930	1	2020-08-28_Fusion_23057.raw	F1:22175	RQYTEALSV	F1:8356	9	75	75	9	533.78	2	27.61	1065.55	0.1	27 29 47 79 96 100 100 100 100	RQYTEALSV	HCD	F1:8356-F1:22175	3	1	4	T	h.ens90	3+:32708759-32708786	CDS	RQYTEAISV		100	2	CDS	1	CDS	h.ens90	2.81e-05	1.04e-05	8.73	7731900	ENSG00000182973	CNOT10	3+:32695553-32695827|32703867-32703962|32704810-32704972|32708669-32708820|32713226-32713369|32716224-32716311|32717153-32717237|32720113-32720231|32725449-32725599|32727667-32727870|32733422-32733544|32734799-32734976|32737409-32737490|32759457-32759571|32762732-32762863|32764454-32764490|32764681-32764809|32769886-32769962|32773456-32773611	ATG	CTG	1905	13	612	549	2415	1839	LYHL
GM11930	1	2020-08-28_Fusion_23057.raw	F1:10506	KQAQLPLAA	F1:8364	9	55	55	9	470.285	2	27.64	938.555	0.8	27 18 17 16 40 91 95 96 97	KQAQLPLAA	HCD	F1:8364-F1:10506	5	1	2	T	h.ens90	4-:118797718-118797745	CDS	KQAQIPLAA		100	1	CDS	1	CDS	h.ens90	0.000195	4.34e-05	7.44	2600300	ENSG00000150961	SEC24D	4-:118723514-118723655|118728560-118728650|118731315-118731507|118732732-118732912|118738260-118738379|118739148-118739287|118740662-118740808|118740940-118741037|118743987-118744158|118744943-118745060|118751995-118752089|118752696-118752888|118757720-118757845|118764801-118764917|118768172-118768311|118797682-118797810|118805842-118805954|118815027-118815155|118815450-118815726|118817263-118817…	ATG	ATG	2127	2	697	978	3099	2094	SDMA
GM11930	1	2020-08-28_Fusion_23057.raw	F1:15825	SRASPVRLL	F1:8418	9	66	66	9	499.81	2	27.68	997.603	3.2	25 24 82 95 68 59 56 95 98	SRASPVRLL	HCD	F1:8418-F1:15825	3	1	13	T	h.ens90	19-:2733182-2733209	CDS	SRASPVRLL		100	1	CDS	1	CDS	h.ens90	6.78e-05	2.08e-05	7.65	213560	ENSG00000267001	AC006538.2	19-:2732750-2733485|2737047-2737379|2739944-2740137	ATG	GTG	534	25	143	486	945	432	VQGL
GM11930	1	2020-08-28_Fusion_23057.raw	F1:17800	FRNGLGNQL	F1:8395	9	67	67	9	509.776	2	27.71	1017.54	0.8	30 27 78 63 80 72 65 91 97	FRNGLGNQL	HCD	F1:8395-F1:17800	3	1	4	T	h.ens90	6+:21230850-21230877	CDS	FRNGLGNQL		100	1	CDS	1	CDS	h.ens90	6.16e-05	1.94e-05	10.18	4827600	ENSG00000145996	CDKAL1	6+:20546341-20546523|20548592-20548705|20649292-20649377|20739518-20739615|20758594-20758643|20781144-20781265|20846074-20846178|20955418-20955585|21000226-21000372|21065047-21065228|21108400-21108463|21198020-21198104|21201109-21201274|21230847-21231039	ATG	ATC	282	31	53	1551	1740	162	SL*D
GM11930	1	2020-08-28_Fusion_23057.raw	F1:7669	ATASVNLKV	F1:8417	9	97	97	9	451.769	2	27.74	901.523	0.3	98 98 100 99 97 98 99 97 95	ATASVNLKV	HCD	F1:8417-F1:7669	1	1	0	T	h.ens90	9-:15479615-15479642	CDS	ATASVNLKV		100	1	CDS	1	CDS	h.ens90	0	0	7.45	1299700	ENSG00000164985	PSIP1	9-:15465519-15465580|15466747-15466859|15468629-15468843|15468956-15469058|15469265-15469336|15469937-15469993|15472631-15472750|15474008-15474237|15478476-15478552|15479590-15479687|15486005-15486068|15486826-15486931|15489985-15490124|15506560-15506637|15510116-15510329|15510816-15510996	ATG	GTG	1551	153	354	501	1593	1065	VVTT
GM11930	1	2020-08-28_Fusion_23057.raw	F1:6317	LVGKRLSL	F1:8493	8	39	39	8	443.293	2	27.74	884.581	-9.3	89 43 38 28 20 16 11 71	LVGKRLSL	HCD	F1:8493-F1:6317	4	18	7	T	h.ens90	14+:24316422-24316446	CDS	LVGKRLSL		100	1	CDS	1	CDS	h.ens90	9.6e-05	2.45e-05	8.31	1493000	ENSG00000213903	LTB4R	14+:24314890-24315016|24315636-24316710	ATG	CTG	567	93	87	771	1059	264	AGLG
GM11930	1	2020-08-28_Fusion_23057.raw	F1:23693	KQLQLSPRL	F1:8443	9	81	81	9	541.837	2	27.76	1081.66	-0.5	97 95 99 93 93 94 37 33 89	KQLQLSPRL	HCD	F1:8443-F1:23693	3	2	0	T	h.ens90	3+:122695469-122695496	CDS	KQLQLSPRL		100	1	CDS	1	CDS	h.ens90	1.51e-05	5.97e-06	9.14	225670	ENSG00000173193	PARP14	3+:122680832-122681070|122685184-122685318|122687079-122687113|122692300-122692543|122695425-122695662|122699389-122701635|122703741-122703978|122704526-122704748|122708189-122708268|122713423-122713573|122713871-122713934|122714261-122714429|122718070-122718277|122718358-122718958|122720254-122720388|122727811-122727986|122728307-122728597	ATG	GTG	4917	51	1578	642	5406	4737	HHSI
GM11930	1	2020-08-28_Fusion_23057.raw	F1:13589	GQTLTLSRV	F1:8439	9	84	84	9	487.786	2	27.78	973.556	0.8	32 47 99 100 99 97 92 94 98	GQTLTLSRV	HCD	F1:8439-F1:13589	3	1	6	T	h.ens90	4+:53425899-53425926	CDS	GQTITISRV		100	2	CDS	1	CDS	h.ens90	1.07e-05	4.25e-06	8.5	3665800	ENSG00000282278	AC058822.1	4+:53377820-53377923|53379072-53379117|53379224-53379264|53382277-53382335|53383772-53383876|53389808-53389873|53390520-53390628|53391008-53391139|53391429-53391498|53399729-53399839|53414614-53414722|53425871-53425965|53428026-53428183|53442652-53442707|53444047-53444103|53452919-53453133|53458652-53458790|53459301-53459449	ATG	ATC	1134	100	268	951	1785	807	IDVI
GM11930	1	2020-08-28_Fusion_23057.raw	F1:20621	RQLGSM(+15.99)VEL	F1:8459	9	67	67	9	524.777	2	27.78	1047.54	0.7	35 35 51 47 62 83 91 99 100	RQLGSM(+15.99)VEL	HCD	F1:8459-F1:20621	1	1	0	T	h.ens90	6+:30329560-30329587	CDS	RQLGSMVEI		100	1	CDS	1	CDS	h.ens90	6.16e-05	1.94e-05	12.1	486020	ENSG00000248167	TRIM39-RPP21	6+:30329314-30329845	ATG	ATC	528	81	85	243	1557	1287	LRPN
GM11930	1	2020-08-28_Fusion_23057.raw	F1:21698	RQAPPHLEL	F1:8437	9	84	84	9	530.798	2	27.78	1059.58	-0.1	45 44 96 97 93 90 100 100 100	RQAPPHLEL	HCD	F1:8437-F1:21698	1	1	0	T	h.ens90	9+:110136561-110136588	CDS	RQAPPHIEL		100	5	CDS	1	CDS	h.ens90	1.07e-05	4.25e-06	6.83	5470600	ENSG00000157654	PALM2-AKAP2	9+:109780395-109780533|109867490-109867571|109880550-109880681|109923734-109923849|109925060-109925082|109931926-109932028|110015953-110016039|110136126-110138539|110156318-110156497|110162093-110162132|110168398-110168497	ATG	GTG	2553	86	755	1017	3312	2268	RTAS
GM11930	1	2020-08-28_Fusion_23057.raw	F1:19083	LRKAGQVFL	F1:8456	9	38	38	9	516.321	2	27.81	1030.63	-0.5	20 19 29 36 23 20 28 80 94	LRKAGQVFL	HCD	F1:8456-F1:19083	5	1	5	T	h.ens90	17+:41968667-41968694	CDS	LRKAGQVFL		100	1	CDS	1	CDS	h.ens90	0.00116	0.000106	9.78	216470	ENSG00000173786	CNP	17+:41966740-41966887|41968067-41968740|41971891-41972031|41973474-41973924	ATG	CTG	858	65	211	603	1266	636	SSET
GM11930	1	2020-08-28_Fusion_23057.raw	F1:15740	RAAQLALRV	F1:8454	9	93	93	9	499.317	2	27.81	996.619	0.3	96 96 97 93 98 98 96 78 89	RAAQLALRV	HCD	F1:8454-F1:15740	2	10	3	T	h.ens90	3-:12836135-12836162	CDS	RAAQLAIRV		100	2	CDS	1	CDS	h.ens90	2.03e-06	5.73e-07	7.63	3721000	ENSG00000144713	RPL32	3-:12836093-12836223|12839348-12839530|12840141-12840341|12841493-12841581	ATG	GTG	141	24	13	339	408	42	AIVE
GM11930	1	2020-08-28_Fusion_23057.raw	F1:11588	HVSEVPVSV	F1:8472	9	47	47	9	476.759	2	27.83	951.503	0.2	14 26 28 40 38 44 53 88 91	HVSEVPVSV	HCD	F1:8472-F1:11588	1	1	0	T	h.ens90	17-:2330577-2330604	CDS	HVSEVPVSV		100	1	CDS	1	CDS	h.ens90	0.000429	6.86e-05	8.26	268320	ENSG00000167721	TSR1	17-:2324195-2324374|2324503-2324578|2324688-2324829|2325303-2325420|2329342-2329475|2330514-2330625|2330946-2331109|2332168-2332359|2332960-2333124|2333556-2333716|2334471-2334896|2335259-2335394|2335510-2335730|2336036-2336140|2336330-2336574	ATG	ATC	969	78	235	1680	2415	708	YVTL
GM11930	1	2020-08-28_Fusion_23057.raw	F1:17911	RQVFQQTL	F1:8491	8	61	61	8	510.285	2	27.83	1018.56	-0.6	28 31 55 67 50 60 99 100	RQVFQQTL	HCD	F1:8491-F1:17911	1	1	0	T	h.ens90	19-:49662269-49662293	CDS	RQVFQQTI		100	2	CDS	1	CDS	h.ens90	2.2e-05	8.12e-06	9.44	379150	ENSG00000126456	IRF3	19-:49659647-49659833|49660712-49660828|49661947-49662328|49662424-49662617|49663187-49663258|49663342-49663514|49664673-49664846|49665483-49665697	ATG	GTG	846	66	207	636	1359	699	FYRG
GM11930	1	2020-08-28_Fusion_23057.raw	F1:29215	YVHM(+15.99)VTHFL	F1:8496	9	74	74	9	581.789	2	27.83	1161.56	-0.3	51 54 88 69 57 63 93 97 98	YVHM(+15.99)VTHFL	HCD	F1:8496-F1:29215	1	1	0	T	h.ens90	12+:49753051-49753078	CDS	YVHMVTHFI		100	1	CDS	1	CDS	h.ens90	3.1e-05	1.13e-05	11.98	172440	ENSG00000139644	TMBIM6	12+:49742082-49742280|49752463-49752549|49752972-49753081|49755634-49755755|49758226-49758275|49758382-49758480|49758682-49758762|49759220-49759321|49761703-49761779|49762872-49762896	ATG	GTG	603	8	183	309	888	552	AAGA
GM11930	1	2020-08-28_Fusion_23057.raw	F1:15190	KLLDVVHPA	F1:8479	9	90	90	9	496.301	2	27.84	990.586	0.7	99 99 87 87 98 98 96 72 82	KLLDVVHPA	HCD	F1:8479-F1:15190	2	1	4	T	h.ens90	2+:73240474-73240501	CDS	KLLDVVHPA		100	1	CDS	1	CDS	h.ens90	4.38e-06	1.56e-06	9.02	246560	ENSG00000135624	CCT7	2+:73234369-73234384|73239642-73239796|73240436-73240543|73243003-73243129|73243996-73244049|73244543-73244715|73247761-73247926|73248990-73249179|73249818-73249916|73250305-73250438|73251225-73251432|73252639-73252861	ATG	CTG	1500	22	468	198	1632	1407	ATIL
GM11930	1	2020-08-28_Fusion_23057.raw	F1:16992	HQGDSKLLL	F1:8471	9	65	65	9	505.786	2	27.86	1009.56	1.5	44 35 43 61 54 63 90 100 100	HQGDSKLLL	HCD	F1:8471-F1:16992	1	1	0	T	h.ens90	12+:71884962-71884989	CDS	HQGDSKLLI		100	1	CDS	1	CDS	h.ens90	7.46e-05	2.24e-05	7.4	882220	ENSG00000121749	TBC1D15	12+:71839759-71839811|71861404-71861496|71872069-71872168|71872928-71873003|71880468-71880607|71884810-71885021|71893221-71893324|71894685-71894883|71895946-71896075|71896676-71896780|71897846-71897941|71907021-71907138|71913825-71913926|71917697-71917797|71918450-71918548|71920730-71920847|71921367-71921454|71922982-71923204	ATG	ATG	1593	21	500	495	2076	1554	ALHF
GM11930	1	2020-08-28_Fusion_23057.raw	F1:23537	RLAVVKFTM(+15.99)	F1:8485	9	65	65	9	540.816	2	27.86	1079.62	0.4	24 28 36 59 76 85 98 95 88	RLAVVKFTM(+15.99)	HCD	F1:8485-F1:23537	4	1	8	T	h.ens90	18-:56638347-56638374	CDS	RLAVVKFTM		100	1	CDS	1	CDS	h.ens90	7.46e-05	2.24e-05	11.74	412660	ENSG00000091164	TXNL1	18-:56638338-56638527	ATG	CTG	102	22	2	66	870	777	GAGS
GM11930	1	2020-08-28_Fusion_23057.raw	F1:22796	KQFHTGLEL	F1:8486	9	56	56	9	536.793	2	27.88	1071.57	1	31 33 56 48 45 38 74 91 99	KQFHTGLEL	HCD	F1:8486-F1:22796	1	1	0	T	h.ens90	8-:140551361-140551388	CDS	KQFHTGIEI		100	1	CDS	1	CDS	h.ens90	0.000177	4.08e-05	7.45	614420	ENSG00000123908	AGO2	8-:140532043-140532152|140532415-140532615|140535467-140535569|140539319-140539454|140541163-140541358|140544212-140544303|140547467-140547627|140549113-140549298|140551302-140551436|140555895-140556018|140556166-140556286|140557088-140557236|140558484-140558572|140559394-140559529|140560373-140560510|140562452-140562634|140572811-140572932|140585118-140585311|140635484-140635617	ATG	ATG	1272	3	411	1317	2580	1236	DMRN
GM11930	1	2020-08-28_Fusion_23057.raw	F1:11947	ATKNAEPLL	F1:8503	9	70	70	9	478.775	2	27.93	955.534	1.6	35 38 57 56 61 86 99 100 100	ATKNAEPLL	HCD	F1:8503-F1:11947	2	3	2	T	h.ens90	14+:51998543-51998570	CDS	ATKNAEPLI		100	1	CDS	1	CDS	h.ens90	4.61e-05	1.55e-05	8.11	518690	ENSG00000087302	C14orf166	14+:51989474-51989700|51991316-51991441|51993722-51993822|51998493-51998580|51999707-51999796|52001797-52001866|52004193-52004242|52004361-52004516	ATG	ATC	735	112	123	336	735	372	TADN
GM11930	1	2020-08-28_Fusion_23057.raw	F1:29032	RLLQQEEEL	F1:8516	9	70	70	9	579.312	2	27.93	1156.61	0.9	31 54 65 48 48 87 98 100 100	RLLQQEEEL	HCD	F1:8516-F1:29032	1	1	0	T	h.ens90	5+:168486528-168486543|168488601-168488613	CDS	RLLQQEEEI		100	1	CDS	1	CDS	h.ens90	4.61e-05	1.55e-05	11.12	256470	ENSG00000113643	RARS	5+:168486483-168486543|168488601-168488784	ATG	GTG	228	10	56	30	1983	1926	ECSA
GM11930	1	2020-08-28_Fusion_23057.raw	F1:7650	EAGPPRYL	F1:8497	8	95	95	8	451.741	2	27.93	901.466	1.3	99 98 100 100 98 82 93 98	EAGPPRYL	HCD	F1:8497-F1:7650	1	2	0	T	h.ens90	1-:160637329-160637353	CDS	EAGPPRYL		100	2	CDS	1	CDS	h.ens90	1.11e-06	8.01e-07	8.21	1306100	ENSG00000117090	SLAMF1	1-:160610747-160610798|160612487-160612580|160619775-160619849|160624095-160624185|160634612-160634897|160637190-160637529|160646869-160646993	ATG	GTG	813	19	243	252	1074	798	LDPS
GM11930	1	2020-08-28_Fusion_23057.raw	F1:9779	LLTEALKAA	F1:8528	9	42	42	9	465.288	2	27.96	928.559	1.5	91 53 22 21 21 38 49 34 54	LLTEALKAA	HCD	F1:8528-F1:9779	6	1	13	T	h.ens90	8+:98136915-98136942	CDS	ILTEAIKAA		100	1	CDS	1	CDS	h.ens90	0.000731	8.84e-05	10.67	243780	ENSG00000104356	POP1	8+:98117362-98117390|98123335-98123479|98127594-98127762|98128364-98128540|98129977-98130226|98133948-98134036|98134471-98134659|98136481-98136738|98136860-98136954|98140077-98140189|98140768-98140888|98146567-98146683|98148814-98149006|98150484-98150639|98156049-98156412|98157616-98158271	ATG	ATC	1791	13	574	1323	3075	1725	LSHS
GM11930	1	2020-08-28_Fusion_23057.raw	F1:15424	RLAQPAPEL	F1:8539	9	66	66	9	497.788	2	27.96	993.561	1.5	29 37 47 53 62 79 96 98 92	RLAQPAPEL	HCD	F1:8539-F1:15424	2	1	0	T	h.ens90	X+:13756766-13756767|13757659-13757685	CDS	RLAQPAPEL		100	1	CDS	1	CDS	h.ens90	6.78e-05	2.08e-05	9	401160	ENSG00000046651	OFD1	X+:13735065-13735083|13735247-13735346|13736477-13736678|13738845-13738914|13739001-13739032|13744414-13744519|13746318-13746455|13746779-13746953|13749426-13749533|13751248-13751368|13753367-13753441|13755150-13755242|13756577-13756767|13757659-13757790|13758336-13758448|13760114-13760720|13761084-13761211|13762343-13762444|13763744-13763855|13767126-13767284|13768053-13768224|13768717-13768785|…	ATG	CTG	1740	37	533	1410	3039	1602	RLLN
GM11930	1	2020-08-28_Fusion_23057.raw	F1:18746	KLQRALVSL	F1:8529	9	82	82	9	514.336	2	27.96	1026.65	1.6	97 94 65 45 61 86 94 99 100	KLQRALVSL	HCD	F1:8529-F1:18746	1	4	0	T	h.ens90	3-:122555615-122555642	CDS	KLQRAIVSI		100	1	CDS	1	CDS	h.ens90	1.35e-05	5.37e-06	9.47	534210	ENSG00000138496	PARP9	3-:122528363-122528743|122536167-122536342|122536933-122537073|122540471-122540852|122545431-122545489|122550583-122550802|122552417-122552639|122555285-122556121|122558328-122558467|122559605-122559668	ATG	ATG	1962	10	634	633	2565	1905	GCTG
GM11930	1	2020-08-28_Fusion_23057.raw	F1:32225	LYADNQVM(+15.99)HF	F1:8531	10	56	56	10	627.285	2	27.98	1252.55	0.1	69 62 89 69 29 30 81 75 15 47	LYADNQVM(+15.99)HF	HCD	F1:8531-F1:32225	10	1	15	T	h.ens90	12-:132639213-132639243	CDS	IYADNQVMHF		100	1	CDS	1	CDS	h.ens90	4.85e-05	1.58e-05	13.82	304380	ENSG00000177084	POLE	12-:132624696-132624810|132624904-132624994|132625644-132625770|132626116-132626317|132632314-132632508|132632663-132632795|132634185-132634378|132635891-132636024|132638013-132638139|132639124-132639298|132641646-132641851|132642176-132642397|132642505-132642729|132642819-132642996|132643223-132643330|132643406-132643560|132643836-132643977|132648928-132649072|132649305-132649515|132649676-13264…	ATG	ATC	1470	14	465	5433	6861	1398	QYHN
GM11930	1	2020-08-28_Fusion_23057.raw	F1:19222	SQFPGTQRL	F1:8549	9	73	73	9	517.275	2	27.98	1032.54	1	46 66 100 99 80 57 80 49 88	SQFPGTQRL	HCD	F1:8549-F1:19222	1	1	0	T	h.ens90	2+:238094452-238094479	CDS	SQFPGTQRL		100	1	CDS	1	CDS	h.ens90	3.43e-05	1.22e-05	8.96	3197300	ENSG00000258984	UBE2F-SCLY	2+:238060889-238061143|238064356-238064469|238068064-238068165|238069296-238069477|238081708-238081836|238082044-238082209|238083247-238083354|238091217-238091254|238093860-238093944|238094419-238094522|238096800-238096876|238098201-238098355	ATG	CTG	372	24	90	1062	1362	273	IHLN
GM11930	1	2020-08-28_Fusion_23057.raw	F1:22952	FLDTSNQHL	F1:8525	9	92	92	9	537.764	2	27.98	1073.51	-0.1	96 99 100 99 94 84 79 86 97	FLDTSNQHL	HCD	F1:8525-F1:22952	2	1	1	T	h.ens90	5-:67183450-67183477	CDS	FLDTSNQHL		100	1	CDS	1	CDS	h.ens90	2.77e-06	8.69e-07	10.26	1322500	ENSG00000134061	CD180	5-:67182856-67184585|67185850-67186017|67196551-67196647	ATG	CTG	1038	139	197	1365	1986	594	LTYC
GM11930	1	2020-08-28_Fusion_23057.raw	F1:23147	YLDQTLPRA	F1:8525	9	79	79	9	538.791	2	27.98	1075.57	1	96 96 96 87 93 86 71 30 56	YLDQTLPRA	HCD	F1:8525-F1:23147	1	3	0	T	h.ens90	12+:31103002-31103020|31103316-31103325	CDS	YLDQTLPRA		100	1	CDS	1	CDS	h.ens90	1.87e-05	7.28e-06	9.88	543810	ENSG00000013573	DDX11	12+:31074005-31074091|31078389-31078537|31083812-31084061|31084582-31084669|31084968-31085126|31087937-31087983|31089043-31089151|31089402-31089490|31089885-31090094|31091718-31091871|31092845-31092892|31093244-31093324|31094589-31094634|31094754-31094822|31096340-31096379|31096636-31096745|31096858-31096990|31097884-31097997|31100634-31100707|31101026-31101130|31101832-31101982|31102242-31102311…	ATG	ATG	288	2	84	2439	2721	255	EKMA
GM11930	1	2020-08-28_Fusion_23057.raw	F1:12106	GLM(+15.99)TTVHAL	F1:8538	9	84	84	9	479.755	2	27.99	957.495	0.2	37 60 99 99 87 82 96 99 98	GLM(+15.99)TTVHAL	HCD	F1:8538-F1:12106	4	9	0	T	h.ens90	12+:6537381-6537390|6537583-6537601	CDS	GLMTTVHAI		100	1	CDS	1	CDS	h.ens90	1.07e-05	4.25e-06	12.65	1489800	ENSG00000111640	GAPDH	12+:6534364-6534569|6534809-6534861|6536493-6536593|6536683-6536790|6536919-6537010|6537100-6537216|6537308-6537390|6537583-6537996|6538100-6538170	ATG	GTG	612	40	154	516	1008	465	GIVE
GM11930	1	2020-08-28_Fusion_23057.raw	F1:11000	RQALM(+15.99)PTL	F1:8460	8	71	71	8	473.263	2	28.01	944.511	-0.2	40 35 50 69 84 98 98 99	RQALM(+15.99)PTL	HCD	F1:8460-F1:11000	1	2	0	T	h.ens90	16-:3758928-3758952	CDS	RQALMPTL		100	2	CDS	2	CDS	h.ens90	1.07e-05	4.42e-06	11.64	997940	ENSG00000005339	CREBBP	16-:3727717-3729874|3731191-3731473|3731775-3731937|3736035-3736203|3736649-3736815|3738558-3738672|3739577-3739724|3740398-3740549|3744893-3744961|3745276-3745354|3749626-3749683|3751725-3751806|3757287-3757376|3757808-3758048|3758853-3758972|3767719-3767909|3769173-3769353|3770569-3770986|3773750-3773930|3774568-3774693|3777612-3777657|3778010-3778182|3778699-3778817|3780731-3780878|3781203-378…	ATG	ATC	4194	45	1344	3270	7329	4035	PEEL
GM11930	1	2020-08-28_Fusion_23057.raw	F1:13035	KLLKPSLAV	F1:8536	9	95	95	9	484.828	2	28.01	967.643	-0.9	100 100 100 99 80 85 99 100 100	KLLKPSLAV	HCD	F1:8536-F1:13035	1	3	0	T	h.ens90	19+:12791867-12791894	CDS	KLLKPSLAV		100	2	CDS	1	CDS	h.ens90	6.05e-07	1.16e-07	9.47	4199500	ENSG00000171223	JUNB	19+:12791495-12792815	ATG	ACG	1032	28	306	96	1044	921	LHDY
GM11930	1	2020-08-28_Fusion_23057.raw	F1:21779	LM(+15.99)LSRTPEV	F1:8547	9	54	54	9	531.286	2	28.02	1060.56	-0.7	61 53 59 68 33 40 34 51 91	LM(+15.99)LSRTPEV	HCD	F1:8547-F1:21779	1	5	0	T	h.ens90	14-:105625139-105625166	CDS	LMISRTPEV		100	3	CDS	3	CDS	h.ens90	0.000215	4.61e-05	10.94	3424600	ENSG00000211892	IGHG4	14-:105621911-105621995|105623067-105623198|105624483-105624798|105624895-105625225|105625343-105625379|105625771-105626066	CTG	CTG	828	9	257	390	1191	774	PKDT
GM11930	1	2020-08-28_Fusion_23057.raw	F1:1719	SQAVGHLL	F1:8565	8	52	52	8	412.735	2	28.02	823.455	-0.5	22 30 78 71 80 22 43 75	SQAVGHLL	HCD	F1:8565-F1:1719	4	3	1	T	h.ens90	9+:20715404-20715410|20717793-20717811	CDS	SQAVGHLI		100	1	CDS	1	CDS	h.ens90	3.89e-05	1.3e-05	9.26	374500	ENSG00000188352	FOCAD	9+:20658693-20658826|20694519-20694564|20715321-20715410|20717793-20717868|20720379-20720534|20740235-20740340|20758089-20758191|20764868-20765073|20770031-20770238|20778680-20778768|20781726-20781929|20789350-20789608|20819795-20819900|20820323-20820425|20820940-20821071|20822988-20823115|20862577-20862712|20865925-20865976|20866928-20867012|20874680-20874807|20881870-20882056|20885108-20885230|…	ATG	ATC	5406	17	1776	51	5406	5331	SLIQ
GM11930	1	2020-08-28_Fusion_23057.raw	F1:28095	YYDPHQATF	F1:8551	9	74	74	9	571.251	2	28.02	1140.49	0.7	44 54 96 97 72 57 60 91 96	YYDPHQATF	HCD	F1:8551-F1:28095	1	1	0	T	h.ens90	14+:70907913-70907940	CDS	YYDPHQATF		100	1	CDS	1	CDS	h.ens90	3.1e-05	1.13e-05	10.62	309910	ENSG00000100731	PCNX1	14+:70907754-70908369	ATG	GTG	519	21	142	63	7026	6936	SGGW
GM11930	1	2020-08-28_Fusion_23057.raw	F1:28688	RVM(+15.99)LYPSRL	F1:8560	9	48	48	9	575.824	2	28.05	1149.63	0.7	34 35 49 90 78 39 21 13 77	RVM(+15.99)LYPSRL	HCD	F1:8560-F1:28688	2	8	2	T	h.ens90	3+:197954141-197954147|197955749-197955770	CDS	RVMLYPSRI		100	2	CDS	1	CDS	h.ens90	0.000388	6.5e-05	9.97	11931000	ENSG00000182899	RPL35A	3+:197950136-197950221|197950935-197950978|197951158-197951311|197954002-197954147|197955749-197955773	ATG	ATC	87	19	0	303	333	3	GHRI
GM11930	1	2020-08-28_Fusion_23057.raw	F1:15927	RQNAPLTSL	F1:8550	9	72	72	9	500.283	2	28.05	998.551	0.9	30 30 41 66 85 97 100 100 100	RQNAPLTSL	HCD	F1:8550-F1:15927	1	1	0	T	h.ens90	12+:96945772-96945799	CDS	RQNAPLTSI		100	1	CDS	1	CDS	h.ens90	3.79e-05	1.33e-05	7.05	1118900	ENSG00000139350	NEDD1	12+:96907467-96907624|96909751-96909895|96912722-96912817|96917620-96917737|96919984-96920125|96934975-96935205|96936610-96936812|96937197-96937393|96940408-96940537|96942576-96942624|96943559-96943762|96944638-96944795|96945692-96945849|96951431-96951498|96951948-96952053	ATG	ATC	522	91	73	1755	2004	222	IGNN
GM11930	1	2020-08-28_Fusion_23057.raw	F1:3524	KLGDLM(+15.99)GV	F1:8592	8	53	53	8	424.731	2	28.06	847.447	0.5	39 27 24 42 51 75 82 90	KLGDLM(+15.99)GV	HCD	F1:8592-F1:3524	2	2	2	T	h.ens90	16+:72101532-72101556	CDS	KLGDIMGV		100	2	CDS	1	CDS	h.ens90	3.65e-05	1.24e-05	11.94	320180	ENSG00000140829	DHX38	16+:72093983-72094051|72096138-72096480|72096821-72097009|72097676-72097781|72098644-72098792|72098926-72099045|72099203-72099280|72099731-72099887|72100435-72100597|72101085-72101193|72101499-72101612|72103073-72103211|72103601-72103788|72103945-72104131|72104485-72104626|72105026-72105137|72105231-72105348|72105516-72105624|72106004-72106117|72107339-72107548|72107644-72107799|72108226-72108382…	ATG	CTG	2463	66	746	1419	3684	2241	LAGT
GM11930	1	2020-08-28_Fusion_23057.raw	F1:17661	KTASLELRV	F1:8575	9	94	94	9	508.808	2	28.06	1015.6	-0.5	99 99 98 92 95 98 92 85 94	KTASLELRV	HCD	F1:8575-F1:17661	2	1	1	T	h.ens90	7+:135615956-135615983	CDS	KTASIELRV		100	2	CDS	1	CDS	h.ens90	1.31e-06	3.17e-07	7.41	624730	ENSG00000155561	NUP205	7+:135557932-135557972|135571104-135571247|135573653-135573825|135576269-135576414|135576968-135577128|135577795-135578024|135578750-135578915|135584831-135585007|135587574-135587691|135587854-135587992|135591449-135591600|135592986-135593192|135594546-135594729|135597367-135597418|135597997-135598207|135600869-135600969|135601369-135601507|135602804-135602994|135604339-135604460|135606144-135606…	ATG	ATG	2691	1	886	3351	6039	2661	SWLM
GM11930	1	2020-08-28_Fusion_23057.raw	F1:22832	SRSVLLREL	F1:8572	9	97	97	9	536.828	2	28.06	1071.64	0.8	96 96 99 100 100 100 93 94 98	SRSVLLREL	HCD	F1:8572-F1:22832	1	2	0	T	h.ens90	8-:102346344-102346371	CDS	SRSVIIREL		100	6	CDS	1	CDS	h.ens90	0	0	10.63	6088700	ENSG00000104517	UBR5	8-:102254301-102254514|102257631-102257717|102258984-102259129|102261145-102261259|102261914-102262070|102264473-102264558|102265099-102265278|102266946-102267007|102268977-102269108|102270038-102270183|102271133-102271245|102272528-102272772|102275520-102275619|102275707-102275828|102276971-102277192|102278825-102278939|102279035-102279208|102280393-102280467|102281288-102281519|102285126-102285…	ATG	CTG	8400	200	2590	600	8400	7773	LQGK
GM11930	1	2020-08-28_Fusion_23057.raw	F1:20799	SQNGKQYLL	F1:8581	9	63	63	9	525.783	2	28.09	1049.55	1.3	15 17 67 56 61 64 90 100 100	SQNGKQYLL	HCD	F1:8581-F1:20799	4	1	5	T	h.ens90	10-:12186237-12186264	CDS	SQNGKQYII		100	1	CDS	1	CDS	h.ens90	9.03e-05	2.57e-05	7.36	1261000	ENSG00000165609	NUDT5	10-:12186222-12186327	ATG	ACG	69	9	4	27	660	606	PTES
GM11930	1	2020-08-28_Fusion_23057.raw	F1:2202	GMLLLLAV	F1:8599	8	47	47	8	415.261	2	28.11	828.514	-8.7	0 0 0 43 82 81 87 86	GMLLLLAV	HCD	F1:8599-F1:2202	8	16	6	T	h.ens90	11-:124310613-124310637	CDS	GMILLIAV		100	2	CDS	1	CDS	h.ens90	5.42e-05	1.66e-05	24.56	225820	ENSG00000196341	OR8D1	11-:124309839-124310772	ATG	CTG	906	36	257	129	927	774	VGNL
[truncated: 21,802 more rows]
[truncated: 66 more columns]

## Sheet: Sheet2
HLA binder	All
filtered.HLA allele	HLA-C*06:02
Distinct Count of Sequence
856
